# Supplementary material for: An FGFR3/MYC positive feedback loop provides new opportunities for targeted therapies in bladder cancers
Source: EMBO Mol Med. 2018 Feb 20;10(4):e8163. doi: 10.15252/emmm.201708163 (PMC5887543; doi:10.15252/emmm.201708163)
Supplement: Supplementary file 2 — Dataset EV1 [file EMMM-10-e8163-s002.xls]

## Sheet: Legend
Dataset EV1
Gene expression analysis of RT112 and MGH-U3 cell lines treated with FGFR3 siRNA.
Tab1:	MGH-U3-diff-genes	Genes differentially expressed between FGFR3 siRNA-treated and Lipofectamine-treated MGH-U3 cell lines (adjusted p values < 0.05, |log2(FC)|>0.5)
Tab2:	RT112-diff-genes	Genes differentially expressed between FGFR3 siRNA-treated and Lipofectamine-treated RT112 cell lines (adjusted p values < 0.05, |log2(FC)|>0.5)

## Sheet: Tab1 MGH-U3-diff-genes
hgnc symbol	log2(FC)	adjusted P Value
MMP10	-2.728978418	0.002109206
DUSP6	-2.587623564	0.002109206
TCN1	-2.43487698	0.028238647
SNORD24	-2.395114627	0.011343061
CNTN1	-2.185150995	0.008523166
F2RL2	-2.173287971	0.024963831
HIST1H2AK	-2.033479855	0.012661218
CDC2	-1.843246008	0.042026472
HIST1H1B	-1.842198781	0.020104992
HIST1H2BB	-1.822146719	0.042668884
ECT2	-1.818586132	0.024185952
TRIP13	-1.802279635	0.015492813
DEPDC1	-1.79511261	0.039242919
HIST1H2BC	-1.764221588	0.036795952
SPC25	-1.754335729	0.047840527
ANKRD22	-1.71366892	0.002015448
GPR115	-1.710968236	0.011343061
SPRED2	-1.704279086	0.008860895
ABCA12	-1.686067518	0.036035511
HMMR	-1.681687819	0.042667335
PBK	-1.664556573	0.038074858
ANLN	-1.662095397	0.016438095
TTK	-1.632190127	0.038753154
CDKN3	-1.623751362	0.039779331
HIST1H3A	-1.604332063	0.013847306
CENPK	-1.604290902	0.039677668
CDC20	-1.599071925	0.036096996
NCAPG	-1.591681629	0.04655694
TLR4	-1.579383648	0.028034279
BUB1B	-1.576980393	0.037454443
POLE2	-1.576114142	0.022616439
IL1A	-1.568650026	0.03986603
HIST1H3G	-1.56306346	0.017748985
KIF15	-1.560160482	0.032314869
CDC6	-1.556946915	0.024210211
ETV5	-1.538362828	0.011193107
SNORD26	-1.525764195	0.041826047
KIAA1524	-1.523353299	0.026496988
CCNB1	-1.516692445	0.033422816
LRP8	-1.504942124	0.011534793
DTL	-1.482262928	0.023429433
SGOL1	-1.481604083	0.04058001
SGOL2	-1.477219237	0.041416202
FGFR3	-1.473674192	0.009098029
SASS6	-1.466401013	0.041596817
AURKA	-1.465243239	0.039242919
CSTA	-1.461870385	0.029758878
CCNA2	-1.458746457	0.025697932
TMPRSS4	-1.454891241	0.010341207
KIF14	-1.447801031	0.037888138
PRR11	-1.447210493	0.035018586
TIMP4	-1.422842592	0.008523166
HIST1H4C	-1.422621321	0.039421821
GSDMC	-1.422012489	0.03232262
BUB1	-1.421588769	0.042306457
FGFBP1	-1.412278353	0.023829198
FANCI	-1.405528557	0.033422816
VRK1	-1.403564645	0.022994861
LRRC8C	-1.401135391	0.011193107
NUF2	-1.400534941	0.035018586
RBL1	-1.394292719	0.027333027
AGPAT9	-1.393052051	0.03091855
ASPM	-1.384282972	0.045738909
GPSM2	-1.366466614	0.036935233
NCAPG2	-1.364232719	0.040162409
WDHD1	-1.360740848	0.025489213
TMC7	-1.35449804	0.012421023
ITGB5	-1.335031791	0.009045627
ACN9	-1.332939672	0.039850907
PPAT	-1.332291472	0.022972831
MMP1	-1.331387487	0.019939922
TMEM48	-1.326950298	0.025489213
TMEM154	-1.321805055	0.024132774
UBE2T	-1.312758146	0.047347005
MND1	-1.31113074	0.036961369
NDC80	-1.310978251	0.038038136
RRM2	-1.30622864	0.035839693
RFC4	-1.303582797	0.023170994
C6orf167	-1.302055562	0.027333027
PLK1	-1.300528083	0.049671182
NCAPH	-1.293506088	0.031395278
WDR76	-1.291446852	0.024963831
FARSB	-1.283601796	0.026552649
KIF2C	-1.282465643	0.045143482
MCM6	-1.275400606	0.036859422
PLK4	-1.273975148	0.036859422
LYAR	-1.27380477	0.023949392
FAM111B	-1.269513154	0.043387288
HIST1H2BM	-1.265471869	0.035118278
HIST2H2AB	-1.257978769	0.017748985
SKA3	-1.256002808	0.029609941
CDCA7	-1.249123526	0.037888138
HIST1H2BL	-1.248027062	0.026175491
ELOVL6	-1.240168853	0.016438095
RFC3	-1.230769964	0.034770888
PPP4R4	-1.227855888	0.012661218
SPRED1	-1.224616436	0.009560806
UCK2	-1.221922252	0.015492813
BXDC2	-1.218487855	0.040721374
MCM8	-1.218313319	0.03616503
SCFD2	-1.215040172	0.027123124
H2AFZ	-1.212520841	0.018452907
ODC1	-1.201852367	0.024132774
NDUFAF4	-1.199942959	0.023949392
ERRFI1	-1.19059904	0.023829198
CHEK1	-1.185107342	0.038501643
ORC1L	-1.18411874	0.026485241
INPP4B	-1.18294216	0.042668884
ETV4	-1.182062977	0.016438095
CENPH	-1.168717199	0.035812431
BZW2	-1.160528482	0.026485241
HIST1H2BG	-1.159390941	0.031276004
MCM7	-1.15769325	0.031875951
MYEOV	-1.150072885	0.011343061
XRCC2	-1.147483965	0.024908516
APOO	-1.147072119	0.021140723
ANP32E	-1.143947685	0.037200306
TSPAN1	-1.143454017	0.011713773
ATAD2	-1.14179491	0.044530619
GPD2	-1.139044689	0.02330207
LMNB1	-1.138344686	0.045187189
C6orf150	-1.136021618	0.024963831
FANCD2	-1.135440398	0.049208724
SNHG1	-1.133765886	0.044454689
NP	-1.133577756	0.011193107
EXO1	-1.131825817	0.023829198
C12orf48	-1.119018016	0.043429374
HIST1H2AE	-1.109834376	0.020510805
C13orf37	-1.10689358	0.023170994
FABP4	-1.106743183	0.032314869
HIST1H4E	-1.104612647	0.024132774
RFC2	-1.103635598	0.020320393
TUBA4A	-1.102748676	0.019939922
C11orf82	-1.100722878	0.036749981
PLEK2	-1.086024518	0.009098029
HIST1H4L	-1.085970102	0.022972831
RPL21P87	-1.084832451	0.043743244
BLM	-1.082031573	0.039148704
HJURP	-1.080915229	0.043429374
SLC1A5	-1.079030163	0.011193107
TYMS	-1.074843149	0.032586181
NUP35	-1.073247637	0.04189048
EXOSC8	-1.067977249	0.041638864
AGPAT5	-1.062969495	0.034702967
SNORA18	-1.06126407	0.011193107
FIGNL1	-1.061109791	0.035812431
RPL17P6	-1.058486354	0.039017092
STAMBPL1	-1.054457865	0.011343061
EXOSC9	-1.052659002	0.02460817
CENPA	-1.052063023	0.036795952
WDR3	-1.050929429	0.04647573
FAM54A	-1.045044282	0.023170994
LRRC8B	-1.043080351	0.042447267
HIST1H3B	-1.041617041	0.023949392
EIF2A	-1.039923158	0.043202203
SERPINE1	-1.038657674	0.045462102
RAD54B	-1.038159119	0.039148704
HIST1H4I	-1.033353039	0.038501643
CHRNA5	-1.033110615	0.035106211
SLC16A1	-1.028379253	0.012661218
RPL22L1	-1.02704686	0.023829198
HIST1H3H	-1.026747524	0.037410221
MAD2L1	-1.026202845	0.03146732
MTHFD1	-1.024673197	0.024210211
HIST1H2AM	-1.019856678	0.037227729
BRCA1	-1.01969956	0.041159405
TACC3	-1.018856499	0.038606152
PDIA5	-1.016911802	0.024132774
FOXM1	-1.015698769	0.038625704
TIMM8A	-1.010393842	0.019939922
RUVBL1	-1.004448235	0.034513292
NUP155	-1.000542243	0.026496988
POLA2	-1.000448964	0.04183906
NDUFA4L2	-0.99938191	0.031602434
PLRG1	-0.993836705	0.045143482
DTYMK	-0.992781151	0.03146732
DSCC1	-0.991587888	0.023170994
GNL3	-0.989987639	0.044096521
MCM4	-0.975855772	0.035724324
SNORD27	-0.975066141	0.034702967
MIR17HG	-0.971399237	0.046056091
POLR1E	-0.969453956	0.013772216
PPIH	-0.967130693	0.032111788
KIF23	-0.966327439	0.048509508
HIST1H2BE	-0.966259436	0.042668884
TCP1	-0.964474184	0.015892567
MCM10	-0.962829161	0.040056869
PAK1IP1	-0.959574191	0.035018586
SLC20A1	-0.958083745	0.045162576
C15orf23	-0.955165697	0.045462102
SKA1	-0.954415884	0.044329747
TOPBP1	-0.95348277	0.036352131
WDR12	-0.953337377	0.016812814
NLN	-0.952435034	0.024132774
TMPO	-0.95243328	0.034519789
TCP1P3	-0.95100976	0.024176811
RPS3AP20	-0.945902929	0.047347005
DDX21	-0.94551252	0.022582091
POPDC3	-0.940831481	0.021904132
ZWILCH	-0.93667866	0.044876804
CDC25A	-0.933255471	0.039962658
SNORA27	-0.922927503	0.021667296
SLC4A7	-0.922603413	0.03146732
GJB2	-0.921069422	0.019939922
SNORA21	-0.920013578	0.023829198
C3orf26	-0.917477805	0.024768544
FOSL1	-0.916997758	0.011193107
RPL17P18	-0.913512013	0.035118278
MTHFD1L	-0.913346428	0.017533899
MCM3	-0.910402789	0.04657212
RPL7AP11	-0.910018673	0.022972831
LSM2	-0.90696836	0.023170994
SNORA65	-0.906127372	0.035018586
EML4	-0.905213034	0.04602635
TFRC	-0.904033566	0.032265482
MPHOSPH9	-0.900427968	0.039148704
NCAPD3	-0.899120082	0.037454443
CDCP1	-0.896111556	0.045492804
MRPL3	-0.892414687	0.021140723
DNA2	-0.89181176	0.042667335
ADORA2B	-0.88992427	0.016438095
RAPGEFL1	-0.886786142	0.045162576
HSPA4L	-0.886520116	0.028490854
NUP107	-0.886116083	0.03003931
C13orf34	-0.885294317	0.04030259
NETO2	-0.884559214	0.015492813
RNASEH2A	-0.88398378	0.037611228
CCT5	-0.882716477	0.026354135
CMTM7	-0.881873698	0.016438095
CSE1L	-0.879581757	0.02330207
NEIL3	-0.878919052	0.042120553
SERBP1	-0.872186471	0.024125535
CEP78	-0.870474664	0.034438344
GTF2A2	-0.869859872	0.041084134
SPCS3	-0.869775258	0.03986603
VKORC1L1	-0.867393823	0.02163588
HIST1H1C	-0.862863448	0.019401035
C7orf40	-0.86182459	0.020320393
VARS	-0.861660821	0.011343061
IMPDH2	-0.856708765	0.022994861
HIST1H4B	-0.855955311	0.045457053
HIST1H2BI	-0.855223767	0.0278721
BCS1L	-0.852824012	0.021140723
BAG2	-0.851464032	0.023829198
BDKRB1	-0.848693939	0.030610466
ME2	-0.848656312	0.022994861
HEATR1	-0.844967294	0.043110588
HIST1H1D	-0.844834634	0.041416202
RPS4P7	-0.844816242	0.041159405
GEMIN5	-0.844375541	0.023170994
POLR2H	-0.841754191	0.024210211
PHLDA1	-0.839559235	0.02010271
HAS2	-0.83737734	0.030915963
IARS	-0.837234744	0.024963831
EMP1	-0.834891487	0.034106281
MRPL21	-0.832117243	0.020510805
TXNDC17	-0.829708792	0.018252972
TUBA1C	-0.828252181	0.019939922
PIGW	-0.825105465	0.039017092
TMTC3	-0.824537442	0.037528597
HIST1H3F	-0.82431294	0.022616439
CCT6A	-0.822932474	0.044454689
NUP88	-0.821461954	0.035729753
MFSD2	-0.820712289	0.041416202
LAD1	-0.81824903	0.013847306
SPINK5	-0.816892379	0.018252972
CCT4	-0.815976582	0.024963831
GALNT14	-0.813291157	0.017748985
CKLF	-0.811309749	0.025646861
EIF4H	-0.810061969	0.038183236
MTHFD2	-0.807545903	0.046705908
GART	-0.805881643	0.017748985
CDC7	-0.804823199	0.043387288
EIF4EBP1	-0.804135121	0.035812431
RPL10P9	-0.803249308	0.035932813
RAD18	-0.802639623	0.023829198
STEAP2	-0.802239271	0.024963831
GMPS	-0.801819825	0.024963831
ATIC	-0.801518228	0.033480614
CCT8	-0.799886705	0.023170994
XRCC6	-0.796718432	0.0278721
HAUS6	-0.795398661	0.026496988
HSPD1P1	-0.789956778	0.043731422
TIMM10	-0.788868404	0.023829198
HPRT1	-0.788423952	0.039148704
TIMM9	-0.786770696	0.036317912
MRPS27	-0.784387223	0.03146732
ATG4C	-0.783924426	0.04647573
C5orf34	-0.783666072	0.042375813
KDELC2	-0.783288498	0.0439684
SNORD14E	-0.781205205	0.043495735
NME1	-0.779004647	0.033811262
PPM1G	-0.778343547	0.020518132
RPS12P4	-0.775722568	0.037235909
MALL	-0.770190029	0.026552649
DKC1	-0.768426787	0.022972831
SNRNP40	-0.767992732	0.028490854
NUP205	-0.767239437	0.04657212
RAN	-0.766864913	0.02460817
DEPDC1B	-0.765836455	0.039017092
RPL6P10	-0.764437277	0.024908516
RPL29P26	-0.762928886	0.037471038
PRMT3	-0.761490957	0.034438344
SLC35F2	-0.760997928	0.021140723
C13orf27	-0.760836349	0.019939922
MTRR	-0.76060306	0.045049566
OXCT1	-0.758617083	0.040522515
NRG1	-0.757545423	0.012959943
SNORD14D	-0.756374349	0.049402503
CDKL1	-0.754816076	0.016438095
MYC	-0.754310519	0.035018586
S100A14	-0.75324828	0.0332867
IPO4	-0.753190839	0.022972831
BTBD16	-0.752231272	0.015511213
ACAT2	-0.75182091	0.028566954
KIAA0586	-0.750468393	0.049402503
CCDC109B	-0.74997644	0.033044166
SLITRK4	-0.749798354	0.022972831
PPIL5	-0.745590178	0.024963831
SMPD2	-0.745323233	0.016438095
DDX10	-0.740728422	0.037410221
LEPROTL1	-0.739840908	0.026496988
MKI67IP	-0.739419753	0.037124473
HIST1H3I	-0.739053438	0.022972831
TIPIN	-0.734889405	0.02010271
UBXN8	-0.734701841	0.040450061
SH3PXD2A	-0.73381183	0.021809298
STK39	-0.733366933	0.024963831
SAT1	-0.732146349	0.043039636
KCTD14	-0.731342817	0.023829198
NOP16	-0.730454873	0.020706708
SLC19A1	-0.728728956	0.047687464
PAICS	-0.728214778	0.041638864
SRM	-0.728200159	0.020510805
GNL2	-0.727108542	0.037471038
IDH3A	-0.725710687	0.022972831
MRTO4	-0.724257141	0.030413121
DARS2	-0.723788088	0.038074858
TXNL4A	-0.722557316	0.023829198
NPM1	-0.722176866	0.020659714
RAD51C	-0.721778366	0.034438344
ALG8	-0.721423157	0.023829198
SETD7	-0.721406184	0.032314869
KIAA0020	-0.715219414	0.042668884
CHAF1A	-0.712621855	0.034513292
FABP5L3	-0.710177602	0.037611228
RPS26P39	-0.70973894	0.022972831
NDUFB6	-0.707402173	0.024210211
RPSAP19	-0.706356009	0.022972831
SLC25A15	-0.705897691	0.026718814
SAAL1	-0.705597464	0.022972831
SUV39H1	-0.705292218	0.047347005
NCL	-0.704409731	0.041002353
SFXN1	-0.703399614	0.034702967
IFRD2	-0.702033291	0.016812814
IPO5	-0.701066059	0.036317912
TXNDC12	-0.700186835	0.039242919
MANF	-0.699199165	0.02460817
PA2G4P4	-0.696083834	0.04189048
SNRPA	-0.694882195	0.043429374
SFXN4	-0.694835782	0.024908516
CCT2	-0.694371759	0.01922061
S100A16	-0.692954035	0.024908516
LMAN1	-0.692361067	0.0446675
PDSS1	-0.692308001	0.024963831
POLD2	-0.691587146	0.019939922
HMBS	-0.687997053	0.021691787
LRP12	-0.687564227	0.023170994
FBL	-0.687138127	0.043495735
TUBGCP4	-0.68551797	0.026175491
COX8A	-0.683840436	0.027098993
ALDH1B1	-0.683808163	0.021140723
RPS18P5	-0.680321162	0.041596817
URB2	-0.679888327	0.022972831
MAP2	-0.673558966	0.047347005
GLA	-0.673241298	0.021667296
DLAT	-0.671423497	0.02675108
THOC4	-0.670751533	0.043110588
C19orf48	-0.669994787	0.036935964
SLC7A8	-0.66879005	0.032314869
RPS10P3	-0.668226919	0.039779331
GINS3	-0.661990263	0.032894153
RPLP0P5	-0.660869573	0.03474487
HIST3H2A	-0.660266044	0.03986603
NAE1	-0.660149279	0.044876804
LNP1	-0.659750873	0.031632854
CA9	-0.659496332	0.024210211
C10orf119	-0.659347135	0.022972831
ATP5G1	-0.657767227	0.035724324
KCNK2	-0.656241894	0.030610466
CENPV	-0.655736026	0.047347005
PYCR1	-0.651983793	0.041374153
ARL4C	-0.65168394	0.037227729
TP63	-0.649687241	0.023949392
NUP93	-0.647982742	0.048185316
BDKRB2	-0.646915621	0.04030259
FKBP4	-0.646493055	0.022972831
HIST2H2AC	-0.644913321	0.047250342
LONRF3	-0.640530832	0.044141093
RPS4Y1	-0.63741306	0.032252602
C6orf125	-0.634873826	0.035812431
HARS	-0.633082369	0.03293591
CHCHD3	-0.631966033	0.019939922
GPN3	-0.631739238	0.038232461
METTL3	-0.631353407	0.040469254
PRELID1	-0.631274205	0.022994861
CHCHD2	-0.630679225	0.025511979
SEH1L	-0.630356417	0.038074858
TXNDC5	-0.630153643	0.023949392
KLHL23	-0.629712802	0.043456246
SSRP1	-0.627522091	0.036211967
PSMG1	-0.625135247	0.032314869
SEMA3B	-0.624625506	0.0247629
NOLC1	-0.624590183	0.024963831
RPSAP61	-0.623554093	0.039242919
CIRH1A	-0.622938811	0.035053996
HSD17B12	-0.620453787	0.040773984
ZC3HAV1L	-0.620012972	0.02675108
C10orf58	-0.618704941	0.037332515
HSPD1	-0.616156561	0.047347005
ERCC1	-0.615924577	0.043456246
AATF	-0.61375911	0.024132774
TRIB3	-0.611773766	0.029694156
RPL12	-0.61161058	0.042639248
RQCD1	-0.610930301	0.041535009
TUBG1	-0.610331562	0.024271768
ADSL	-0.609241128	0.020510805
IMPAD1	-0.608020308	0.035724324
C18orf55	-0.606026485	0.033422816
TGFA	-0.605701907	0.025511979
RUVBL2	-0.605424812	0.029758878
PTGES3	-0.604947892	0.023829198
ALG14	-0.602775277	0.038117694
MRPL17	-0.602547584	0.033044166
CCT3	-0.6019549	0.023829198
CFLP2	-0.601122116	0.036008583
RP11-569O4.5	-0.600197638	0.039242919
IL7R	-0.599067057	0.028707939
ANP32B	-0.598547793	0.031069713
NHP2	-0.596182257	0.027152179
SCNN1A	-0.595998944	0.026175491
SFPQ	-0.595666171	0.036317912
PRMT5	-0.594091252	0.023170994
AHSA1	-0.592634354	0.047901861
MRPS23	-0.592373243	0.023829198
FAM49B	-0.592278522	0.047347005
RPS6	-0.591330667	0.029758878
S100A2	-0.591310376	0.023829198
CEACAM6	-0.591159052	0.044561473
RPS3AP5	-0.590418454	0.049402503
FAM86C	-0.590204632	0.032451467
ALDH18A1	-0.589714066	0.044105511
VDR	-0.589371536	0.033044166
KPNA2	-0.58847264	0.048509508
BYSL	-0.58769937	0.042306457
ANAPC5	-0.586770284	0.028708662
RPL7AP30	-0.585311107	0.035724324
NKRF	-0.584644041	0.030413121
TOR3A	-0.583448559	0.037471038
C14orf156	-0.582540167	0.02645371
HAL	-0.580555994	0.049649467
MRPL24	-0.580227977	0.039017092
C10orf10	0.581795106	0.045919513
FSTL4	0.584881649	0.024132774
SLC2A13	0.586901155	0.029656441
LATS2	0.592233527	0.028490854
SLC38A7	0.592859644	0.040450061
MVP	0.593453318	0.022994861
TBC1D2	0.594331475	0.023949392
PLAT	0.596663116	0.020510805
DOPEY2	0.598273854	0.031875951
MRPL42P5	0.598914669	0.047687464
GATA3	0.599752246	0.033422816
DYNC1H1	0.599802975	0.043202203
OLR1	0.602382729	0.033422816
ETV6	0.607038601	0.033301917
SLC24A6	0.608977693	0.025291379
PIK3IP1	0.610853887	0.030610466
RP11-345P4.4	0.613276359	0.028490854
PTPRS	0.614354502	0.034669219
DOK4	0.614415642	0.02460817
ELF3	0.615451009	0.037611228
ELF5	0.61654099	0.029758878
ZSWIM6	0.616913574	0.034622064
PTPN21	0.617476987	0.024963831
GAA	0.617762531	0.04657212
PRSS22	0.618521747	0.04647573
HOXA5	0.618559064	0.043110588
C10orf54	0.619109408	0.041416202
CSRNP3	0.621847203	0.024132774
NIACR1	0.622664785	0.044096521
PLCXD2	0.623690083	0.048509508
EPB41L1	0.626773938	0.021691787
GSN	0.630200991	0.035812431
CD55	0.633227205	0.039421821
FGF13	0.636522773	0.047347005
KIT	0.636914182	0.043743244
VPS18	0.637568963	0.019939922
MDGA1	0.639204149	0.025291379
ATP9A	0.642821896	0.021809298
HSN2	0.646051001	0.037528597
SLC12A4	0.649529963	0.025831066
FLCN	0.650869986	0.024908516
ALDH3B1	0.651269465	0.034982998
LMO7	0.65171202	0.04647573
TECPR2	0.652627619	0.017748985
OSR2	0.653094779	0.017748985
HR	0.664965697	0.023829198
LAMA5	0.670079868	0.021691787
AGRN	0.670727134	0.020510805
SRGAP3	0.676868707	0.022994861
PPM1A	0.678239399	0.037471038
TBX3	0.680643771	0.037888138
KLF9	0.68089284	0.033480614
ROGDI	0.681756664	0.021691787
XYLT1	0.683767457	0.018252972
GPR78	0.685584636	0.027152179
ALDH5A1	0.688509591	0.028334068
STX3	0.68884104	0.037200306
ATL1	0.691368663	0.04479235
PSTPIP2	0.694574333	0.041596817
WNT10A	0.69586972	0.018396497
PDK2	0.696194487	0.033559293
TMC4	0.698202171	0.031875951
PRODH	0.70099836	0.022972831
SPIRE1	0.702830574	0.0247629
ANKRD13A	0.704750116	0.021691787
GLIS2	0.704760762	0.033438104
DOCK8	0.70541536	0.022972831
MXD4	0.708969181	0.021667296
PPP1R15A	0.709300268	0.022735659
SLC20A2	0.710463681	0.016438095
ETS1	0.711299031	0.015492813
TP53INP2	0.711780473	0.039242919
MFHAS1	0.714475645	0.047220014
DYRK1B	0.717986349	0.031632854
TESK2	0.718382092	0.044141093
FLT3LG	0.718728258	0.028707939
C19orf21	0.720632655	0.015492813
PLCE1	0.72130333	0.019939922
ZFHX3	0.721405823	0.02330207
RHPN2	0.724709201	0.015892567
CABLES1	0.725139582	0.037199228
KIAA0913	0.725862966	0.022972831
PRCP	0.727254871	0.048731542
BATF	0.727519735	0.021140723
ODZ1	0.728392353	0.020510805
APOL2	0.729118743	0.047953113
GPLD1	0.731533092	0.037235909
ERBB2	0.732753812	0.019567536
ITGBL1	0.735889463	0.032451467
ARL4A	0.736645311	0.039677668
UNQ6228	0.737414742	0.019939922
DSEL	0.738405406	0.03091855
TAPBPL	0.741440674	0.024918723
FUT8	0.741575538	0.020510805
C20orf112	0.742787469	0.020510805
CHN2	0.745323826	0.039017092
ZMAT3	0.745892341	0.04761332
CFD	0.747236043	0.033422816
CCDC85A	0.747431254	0.044745143
C14orf83	0.747818165	0.033422816
METTL7A	0.748686431	0.020706708
ADCY9	0.751065685	0.044141093
GPR126	0.755355602	0.026496988
SERTAD1	0.755685385	0.024727336
LRP1	0.755791207	0.024963831
HSD17B14	0.757177305	0.034702967
RGNEF	0.760032028	0.040162409
LBH	0.769301401	0.024210211
FLVCR2	0.772606558	0.033422816
KIAA0247	0.772980997	0.015892567
SRGAP2P2	0.774426026	0.024132774
MAOA	0.782030557	0.015492813
CHD6	0.785367128	0.039148704
MLXIP	0.786006504	0.026485241
VGLL3	0.791742756	0.028490854
ABHD4	0.797693557	0.036215344
MYO5B	0.799289207	0.022226274
FLJ32810	0.800738627	0.024963831
SRGAP1	0.804730363	0.016812814
FBLN1	0.805802169	0.024963831
DIO2	0.806928424	0.023170994
ST3GAL1	0.807311505	0.043429374
RIPK4	0.807325748	0.015293519
IGFBP3	0.80980943	0.025518951
MAML2	0.811145678	0.021691787
FN1	0.813605759	0.018252972
PDE3B	0.813688585	0.048509508
GPNMB	0.814846241	0.039017092
PSMB10	0.817869448	0.021140723
SPTAN1	0.818060913	0.023949392
SLC43A2	0.82321565	0.04657212
SASH1	0.823967764	0.023170994
CACNA1D	0.826296511	0.027267569
FOXN3	0.827520252	0.039283169
C9orf150	0.829821334	0.016812814
SNORA44	0.834958539	0.034702967
SLC22A5	0.83773383	0.034516474
TOM1L2	0.837816375	0.012602615
C3orf59	0.83973942	0.031875951
CLCN7	0.840146505	0.021140723
LYPD6B	0.84134048	0.035106211
EDA2R	0.843230458	0.027152179
MTUS1	0.847056244	0.027086866
TBC1D9	0.849166113	0.021667296
ACSF2	0.852293311	0.011193107
PAPSS2	0.85333559	0.023429433
SLC16A2	0.854284694	0.03324676
PLEKHA7	0.85479675	0.034438344
ZFYVE1	0.864446676	0.018252972
CDC42EP3	0.864902568	0.016960114
ARRB1	0.870442569	0.049402503
ABCB1	0.870539391	0.039898644
PINK1	0.870848333	0.020647941
COL4A4	0.873737623	0.020320393
BTG2	0.874329535	0.015492813
ERC1	0.881421787	0.012661218
RNF144B	0.882328427	0.035018586
KLHL24	0.886903683	0.023170994
ALDH1A3	0.89132252	0.020706708
OCLN	0.893116108	0.039148704
ZNF488	0.89557567	0.021140723
CALCOCO1	0.896214283	0.021691787
THSD7A	0.906435774	0.034438344
PLA2G2A	0.90716237	0.022972831
ZFYVE26	0.911197719	0.040450061
DLL1	0.912876621	0.022994861
VSIG2	0.914629843	0.012661218
ARHGEF17	0.927397398	0.017748985
EGR1	0.934819593	0.022994861
EHD2	0.940934723	0.016812814
CADM1	0.94368214	0.023829198
SLC12A6	0.94650108	0.019939922
ROBO1	0.951629779	0.023949392
CXCL16	0.952995403	0.015892567
JDP2	0.957768194	0.0124487
FLRT2	0.960254689	0.015492813
CCND2	0.96358827	0.024908516
PTRF	0.964088992	0.04647573
KIAA1618	0.968322002	0.016438095
CCDC80	0.971097147	0.015492813
PDCD4	0.976925341	0.024963831
FOXP1	0.97709332	0.015376297
TP53INP1	0.977740603	0.043518347
NOTCH1	0.981318829	0.008523166
BMF	0.982322762	0.035724324
UBA7	0.997729882	0.049649467
PM20D1	1.000678379	0.015511213
LAMB2	1.007170557	0.008523166
STARD13	1.015058361	0.012959943
PPARGC1A	1.022142052	0.036352131
TRAFD1	1.022654058	0.009045627
HS6ST3	1.023352313	0.023829198
C11orf92	1.023900458	0.033422816
FAM174B	1.029676834	0.010844568
UST	1.032300196	0.02330207
C5orf56	1.039595098	0.024963831
ARHGAP20	1.041129172	0.023829198
SCARNA17	1.041291244	0.01922061
ISYNA1	1.041462363	0.016438095
SYNPO	1.042326854	0.044141093
FAT4	1.04626869	0.021667296
CYBRD1	1.048222638	0.013890804
C6orf138	1.054210128	0.024600057
SAMD12	1.05762207	0.023429433
CROT	1.059708588	0.049269291
SPTLC3	1.06783684	0.024132774
WNT4	1.070995838	0.022994861
FAM49A	1.075872163	0.019939922
TLE1	1.077216529	0.016438095
KIAA1772	1.078737676	0.015492813
HIST2H2BF	1.079036559	0.04647573
TNS3	1.083012951	0.011343061
RNF213	1.087874488	0.011343061
AMOTL2	1.088039704	0.013890804
POU2F3	1.09166628	0.02330207
TMEM37	1.098202831	0.019939922
KLHL4	1.09967777	0.017748985
RPS6KA5	1.104752092	0.022972831
DRAM1	1.112362397	0.033480614
CCDC92	1.11982489	0.018252972
PITPNC1	1.119881162	0.013772216
SNORA60	1.119986503	0.039242919
PTPRQ	1.122920649	0.030413121
ACER2	1.128643871	0.028490854
KLK10	1.144696163	0.02010271
TNFSF10	1.14533698	0.033480614
MYPN	1.147920024	0.015567035
TMEM2	1.15234456	0.015492813
DHRS2	1.15945545	0.011193107
CYP1A1	1.160299109	0.042668884
PPP1R3B	1.163403284	0.011193107
SOD3	1.1735201	0.011713773
KIAA0513	1.173556117	0.020320393
DAB2	1.177395281	0.026485241
HERC2P2	1.183381295	0.008523166
CPA6	1.188805977	0.020510805
KCND2	1.229592	0.038074858
CNTN3	1.232796934	0.022582091
C12orf59	1.235247595	0.017748985
LIMCH1	1.238058731	0.009045627
ID3	1.240427004	0.012661218
IRF1	1.242118709	0.016940981
PLAC8	1.248174119	0.021288951
HMCN1	1.250298173	0.046047799
LYPD1	1.271279585	0.012661218
SEPP1	1.273839043	0.037945695
SELENBP1	1.27645496	0.011776332
STX11	1.303964089	0.03146732
GABARAPL1	1.306591419	0.015492813
EPHA4	1.314276868	0.019939922
MUC20	1.347917699	0.035693397
NAALADL2	1.347947025	0.039242919
MPPED2	1.349230098	0.008523166
SLITRK3	1.356318413	0.03146732
ERP27	1.360637083	0.031487095
ASPA	1.369379528	0.03146732
PRICKLE1	1.412916876	0.003843173
CYP1B1	1.423561558	0.019939922
RTP4	1.42429652	0.045143482
SLC2A12	1.445789761	0.021691787
SEMA6D	1.447313334	0.015492813
FGD3	1.459678598	0.003843173
STAT2	1.480158032	0.037082184
SLC29A3	1.521033984	0.002109206
C1R	1.522657356	0.029906794
TIMP2	1.573473645	0.015492813
DAPK1	1.589687862	0.015492813
SLC4A4	1.648689632	0.0247629
OLFM4	1.715642986	0.005719667
SLAMF7	1.731606895	0.023829198
FBXO32	1.803860755	0.02675108
BAMBI	1.869844548	0.002015448
KAL1	1.875353185	0.041535009
ID2	1.890649395	0.033422816
TRIM22	1.949982452	0.02675108
ATP2B4	1.953096602	0.002015448
NPNT	1.965952755	0.012959943
APOL4	2.108234562	0.018032869
MUC1	2.30276159	0.020581992

## Sheet: Tab2 RT112-diff-genes
hgnc symbol	log2(FC)	adjusted P Value
LOXL1	-4.158114929	0.0000382
DUSP6	-3.925919669	0.0000327
CDCA7	-3.552436107	0.000160753
ORC1	-3.507543179	0.000125924
CDC6	-3.412718465	0.000318848
DHRS9	-3.34042152	0.0000644
FGFBP1	-3.162288289	0.000180431
LRP8	-3.14490606	0.000230646
DTL	-3.134517585	0.000161118
CDCA7L	-3.116840206	0.0000365
CDC45	-3.114457472	0.000139014
SLC1A6	-3.107360675	0.000608916
TYMS	-3.04264518	0.000500895
GINS2	-3.036034283	0.0000884
MYEOV	-3.034874885	0.0000927
POLE2	-3.033397995	0.000320412
RRM2	-3.006894681	0.022036865
DSCC1	-2.936861238	0.000494278
MCM5	-2.899025319	0.0000644
MCM10	-2.880677375	0.000193345
MND1	-2.816546619	0.000139014
TRIP13	-2.785822951	0.000256979
MCM2	-2.751854977	0.000104001
EXO1	-2.713268167	0.000179996
CDC20	-2.686339843	0.000380352
SKA1	-2.68357173	0.003350584
CDT1	-2.673357014	0.000416888
FOXM1	-2.661655269	0.00013998
ORC6	-2.655675504	0.000178714
HELLS	-2.647960923	0.0000708
SLCO4A1	-2.64757964	0.00015951
ANXA10	-2.641229983	0.0000365
NCAPG	-2.619441003	0.0013091
SPINK4	-2.619379307	0.0000379
RAD54B	-2.600793489	0.0000886
OIP5	-2.589867664	0.012074738
CHEK1	-2.584729627	0.000200651
SPC25	-2.561555875	0.002306932
RAD54L	-2.557818666	0.000130648
CDCA5	-2.554030357	0.000488027
NCAPH	-2.552064502	0.00035151
FAM83D	-2.550779541	0.000274938
FEN1	-2.550619315	0.000369618
MYC	-2.537408912	0.0000354
KIF15	-2.531817721	0.000209117
TFF1	-2.520880626	0.0000977
NETO2	-2.510897866	0.000515636
LYAR	-2.509714644	0.0000482
FOSL1	-2.497101491	0.000538295
AURKB	-2.493071754	0.000619245
LMNB2	-2.469773486	0.005123381
ASF1B	-2.467182736	0.003289543
MNS1	-2.466255892	0.00013819
PHLDA1	-2.457082426	0.0000478
FANCI	-2.454472084	0.000170275
GINS1	-2.453414971	0.000544457
ZNF367	-2.45317375	0.008589293
DDIAS	-2.450629168	0.000178714
PBK	-2.434675488	0.002196174
ATAD2	-2.433530568	0.0000644
ZWINT	-2.414790232	0.002136743
CENPH	-2.414577788	0.00041763
TK1	-2.406004028	0.000380452
WDHD1	-2.405351117	0.000562402
MKI67	-2.400782648	0.00026447
CDK1	-2.373608561	0.000430306
CHAC2	-2.356082647	0.0000432
MELK	-2.354413322	0.000482685
CENPM	-2.337969606	0.000449529
CCNA2	-2.337390444	0.001129874
WDR76	-2.331638264	0.000294968
CENPW	-2.327835717	0.00050645
RFC4	-2.321016146	0.000124214
KIF2C	-2.304935437	0.00049217
UBE2T	-2.289303175	0.000619316
CDCA3	-2.280072822	0.001021727
BUB1B	-2.277027155	0.00080766
KNTC1	-2.272672386	0.00013998
CHAF1B	-2.270232115	0.000246429
MCM3	-2.269495076	0.000194742
RFC2	-2.262524019	0.000139014
GINS3	-2.258027961	0.000952037
PDSS1	-2.249386322	0.0000839
MYBL2	-2.2482306	0.000554888
TUBA4A	-2.241321199	0.0000379
TPX2	-2.24014087	0.001400136
PRC1	-2.228100419	0.001611681
DLGAP5	-2.225421703	0.001247541
GAL	-2.216522327	0.0000884
CCNE2	-2.206702015	0.002225605
MCM7	-2.186704513	0.000206862
POLQ	-2.185842858	0.001045181
CENPK	-2.182085624	0.003154717
KIF18B	-2.180549989	0.001488234
MAD2L1	-2.178746088	0.002017898
BLM	-2.163046169	0.000160526
UBE2C	-2.153276636	0.000703058
TEX30	-2.151313633	0.000332225
ERCC6L	-2.150157866	0.002406696
CCNB1	-2.148112053	0.000718091
PNP	-2.143713616	0.000193345
KIF23	-2.140590064	0.003755539
ETV4	-2.13777739	0.0000904
TUBG1	-2.129961045	0.000146617
C19orf48	-2.127745878	0.0000884
CENPA	-2.127667176	0.000320412
BIRC5	-2.120537115	0.001086933
LMNB1	-2.119834021	0.005530944
AURKA	-2.118892898	0.000489453
RFC3	-2.118605958	0.000209117
CTPS1	-2.113364676	0.000184284
IGFL1	-2.112188419	0.0000644
TACC3	-2.111099873	0.0000644
ESPL1	-2.107548135	0.002247057
TIPIN	-2.107545384	0.000130648
KIF4A	-2.105279183	0.003540507
FABP4	-2.10355576	0.000252951
CPVL	-2.102377242	0.0000736
BRCA2	-2.100217398	0.0000839
PRIM1	-2.098281326	0.000310122
SPAG5	-2.096134662	0.001592992
CDCA8	-2.083407901	0.000323609
TTK	-2.076495787	0.001440292
SKA3	-2.076060026	0.000507168
NME1	-2.074295343	0.000178714
TMEM38B	-2.070015019	0.000517925
FRMD3	-2.06968027	0.000461672
CDC7	-2.068704974	0.000404889
POLA2	-2.066813139	0.000160348
HJURP	-2.063761408	0.000278689
CENPE	-2.063058013	0.001627956
CRISPLD2	-2.058289999	0.000266904
PAICS	-2.052997172	0.000230561
CCND1	-2.043841059	0.001770705
BOP1	-2.043236343	0.000332225
TOX2	-2.040244096	0.0000432
CD44	-2.039748029	0.0000644
MYBL1	-2.038777641	0.002574466
ARHGAP11A	-2.031875138	0.000562402
CDKN3	-2.025592348	0.002480399
NUF2	-2.025510424	0.001154547
RNASEH2A	-2.021027853	0.000144888
NDC80	-2.018906139	0.001958149
SLC7A5	-2.018208197	0.000165822
PCNA	-2.017785214	0.006623853
DBF4	-2.017509356	0.000394824
CHTF18	-2.017025936	0.000252951
BUB1	-2.014095019	0.000640313
AGPAT9	-2.01372733	0.000407312
RFC5	-2.012813226	0.0000432
KIF14	-2.006919076	0.000711864
AMD1	-2.006381003	0.0000644
NOP16	-2.006119136	0.000150787
PUS7	-2.00406695	0.000718091
NCAPG2	-1.997268267	0.00093026
RAD51AP1	-1.996744871	0.001120694
DTYMK	-1.987584236	0.000262466
TCF19	-1.975363973	0.001273728
CTNNAL1	-1.967701894	0.0000644
FANCD2	-1.963977115	0.000538681
MTFR2	-1.957979544	0.000368348
SHCBP1	-1.955695202	0.005621622
PTTG1	-1.948322946	0.006709998
CYP24A1	-1.947839392	0.000172631
NEIL3	-1.946197417	0.002903005
ANLN	-1.945322179	0.002234953
CDCA2	-1.944629793	0.000256277
TOP2A	-1.944269386	0.000688823
KIF20A	-1.943775325	0.002149324
CHRNA5	-1.932205722	0.000171677
GTSE1	-1.928658101	0.000864491
KIF18A	-1.927611833	0.001440544
MCM6	-1.92708531	0.0000644
KRT6A	-1.926276265	0.000126802
FIGNL1	-1.924578953	0.0000644
SPDL1	-1.920141257	0.000259409
CASC5	-1.918975083	0.000538864
CEP55	-1.918221838	0.004348425
PSRC1	-1.917709964	0.002334494
CENPF	-1.912342129	0.001307088
LRR1	-1.911493848	0.000139014
NEK2	-1.909559822	0.001962626
ENO2	-1.905875099	0.000225082
BRCA1	-1.902659336	0.000178714
CKAP2L	-1.900938876	0.000510008
SAPCD2	-1.894851487	0.000308199
GJB2	-1.889419628	0.0000575
MCM4	-1.887350058	0.000139014
STIL	-1.885149081	0.0000733
HIST1H4C	-1.882053626	0.000126802
FAM111B	-1.881417417	0.000193108
MTFP1	-1.879072607	0.000104001
SNHG1	-1.871831754	0.000114622
NCAPD3	-1.870908766	0.000083
CENPU	-1.867855766	0.000332127
PLK4	-1.864386183	0.000126802
HPRT1	-1.864244982	0.000178714
PSMC3IP	-1.863370966	0.001122152
MAFF	-1.847661526	0.000114622
KRT5	-1.847412745	0.000214164
LY6D	-1.844718578	0.0000977
COTL1	-1.832306944	0.000364647
CCNE1	-1.828209954	0.0000733
SGOL2	-1.826721812	0.00032267
CENPN	-1.826084592	0.000782355
ITGA2	-1.82578188	0.000531016
FAM216A	-1.824964138	0.0000644
KIAA1524	-1.823478722	0.000160526
NDC1	-1.822695297	0.000252951
KIFC1	-1.821053878	0.000165117
NOP56	-1.820464308	0.0000957
VRK1	-1.817528798	0.000138541
E2F7	-1.815133667	0.001847647
HMMR	-1.81401853	0.001480994
PCSK9	-1.813830844	0.0000644
KNSTRN	-1.813169048	0.000657194
MCM8	-1.811518367	0.000179115
RCC1	-1.807618275	0.000357861
WDR12	-1.807365768	0.001282071
CKLF	-1.805378298	0.000341583
MRTO4	-1.80388223	0.000103651
BRIP1	-1.802366026	0.000111082
TUBA1C	-1.801346699	0.000357861
LRRC8C	-1.796664696	0.0000736
CENPI	-1.794617006	0.000184284
DEPDC1	-1.791795246	0.019224978
HACD1	-1.790786077	0.000169757
THOP1	-1.789043947	0.000367117
TUBB4B	-1.788294709	0.000189237
FAM101B	-1.787417848	0.000575369
ASPM	-1.780794558	0.001406188
KIAA0101	-1.775969216	0.001881323
MTHFD1L	-1.774968282	0.000107927
ECT2	-1.773166182	0.001191517
TFPI2	-1.767273574	0.0000819
PFAS	-1.765080064	0.0000903
KIF11	-1.762770337	0.000770127
CKS2	-1.7598019	0.0000904
DEPDC1B	-1.757015501	0.000160526
RECQL4	-1.755369711	0.000240305
TUBB2A	-1.744749069	0.0000708
NUSAP1	-1.744454415	0.002465504
PIF1	-1.743579172	0.000187339
CMSS1	-1.743272936	0.000368348
SNRNP40	-1.740598189	0.008704499
SPRR1B	-1.737505272	0.00474328
ITGB3BP	-1.734187656	0.000126802
CCNB2	-1.733998234	0.001320247
RRM1	-1.730128689	0.000232895
TEAD4	-1.729043201	0.000307039
TUBB	-1.725021349	0.00023135
SAC3D1	-1.724110816	0.000368348
C1orf112	-1.723407051	0.000193345
RAD51	-1.718128636	0.000193108
CD320	-1.71428016	0.000178714
CEP78	-1.714268004	0.000230646
DNA2	-1.713599075	0.000173957
DDX39A	-1.711516232	0.002323254
SPRED1	-1.708810504	0.0000723
PHF19	-1.700564853	0.001646141
GMNN	-1.697707598	0.0000696
DSN1	-1.694653617	0.0000644
EZH2	-1.693261648	0.000456948
SRM	-1.687159312	0.004145794
CCDC86	-1.68478042	0.00082726
BTG3	-1.684098774	0.000935078
CDC25C	-1.673063057	0.003444643
PARPBP	-1.671533355	0.000415386
DNMT1	-1.669942829	0.00023663
CBR3	-1.66888497	0.000538295
ADORA2B	-1.668378746	0.000230561
BYSL	-1.664687116	0.000564016
ANKRD32	-1.661464159	0.000122745
WDR4	-1.660999477	0.0006787
PLK1	-1.65844187	0.000169976
AREG	-1.648183659	0.0000839
CASP14	-1.644479854	0.00668448
CENPV	-1.639405632	0.0000822
BORA	-1.637879448	0.000160526
RACGAP1	-1.637487062	0.004103712
TMPO	-1.636468572	0.000446725
MIS18A	-1.627545738	0.000126802
GALNT14	-1.624612049	0.000193345
CHAF1A	-1.618418207	0.000103701
DKC1	-1.617324026	0.000127385
S100A2	-1.613584302	0.0000936
TROAP	-1.612623709	0.001712864
EIF4EBP1	-1.612166313	0.00021077
TMEM194A	-1.606346929	0.00015951
FBL	-1.601224377	0.00025933
HMMR-AS1	-1.599981875	0.000259267
ZWILCH	-1.597513407	0.0000884
TMEM47	-1.594745247	0.000487806
SACS	-1.592909706	0.00018189
MTHFD1	-1.592158782	0.000242163
SNORA64	-1.58724046	0.000674573
TICRR	-1.58551433	0.000126802
DONSON	-1.584520466	0.00017329
PTTG3P	-1.583367162	0.003762273
SNRPF	-1.582086864	0.00013998
CEP152	-1.578420214	0.00017329
FBXO5	-1.574246172	0.0000927
FADS1	-1.564199754	0.0000884
FAM64A	-1.562207513	0.002679598
HMGB2	-1.559885912	0.008938091
ALYREF	-1.559389821	0.000193345
CENPL	-1.555367581	0.000794053
NUP107	-1.553562473	0.000114622
ADCY3	-1.548691853	0.000385983
HAUS7	-1.543779933	0.000131087
CIRH1A	-1.543262336	0.000144888
ESCO2	-1.539839943	0.000358968
TRAIP	-1.537746874	0.001856455
KIF22	-1.537278024	0.000289855
H2AFZ	-1.536315205	0.000526863
SMC4	-1.534860239	0.000130648
SLC25A19	-1.532488645	0.001197287
KIAA0020	-1.532279169	0.000368424
EXOSC2	-1.531581514	0.000252951
IFRD2	-1.529077699	0.000130648
SNHG15	-1.526073856	0.000127385
FARSB	-1.52205691	0.000446204
ETV5	-1.521762841	0.00115
LSM2	-1.519841839	0.00089634
C5orf34	-1.514324566	0.000131486
SMC2	-1.511833056	0.000266007
FKBP5	-1.507859806	0.0000903
GINS4	-1.507021647	0.000193345
E2F8	-1.505682799	0.000232895
H2AFX	-1.504876004	0.000355421
IMPDH2	-1.504795269	0.000295874
DDX11	-1.502958762	0.000250222
YWHAH	-1.502931426	0.002847531
SIVA1	-1.500359815	0.0000957
ACSL3	-1.499026544	0.000124592
KIF20B	-1.496368602	0.00033637
TNFRSF10A	-1.495290089	0.000370471
BOLA3	-1.49195491	0.013275541
FOS	-1.489854109	0.0000874
NCAPD2	-1.488852024	0.000533472
PPAT	-1.486028368	0.00071057
PRR11	-1.481265307	0.004915183
KRT4	-1.479967761	0.001996599
TUBA1B	-1.474214749	0.001310273
STRA13	-1.474034502	0.001472762
HAUS8	-1.472685834	0.000140457
TTF2	-1.470631694	0.002060688
EXOSC8	-1.469150265	0.000116764
POLA1	-1.468965223	0.0000884
RGS16	-1.468836623	0.000483999
SCD	-1.467572464	0.00625602
POLD2	-1.466937653	0.000186012
TAF1A	-1.46530804	0.000498638
NT5DC2	-1.465277341	0.000357861
ARHGEF39	-1.464902005	0.002921816
MTHFD2	-1.464280169	0.000488207
NASP	-1.463043725	0.0000977
NOP2	-1.461091231	0.000693073
DCLRE1B	-1.460887562	0.000219537
WDR74	-1.460631694	0.000276553
ITGA6	-1.459394512	0.000102907
RRP1	-1.458953023	0.000193108
POLE	-1.455295156	0.00186992
GDA	-1.455245638	0.000493386
GSG2	-1.455111826	0.00013998
DCTPP1	-1.453800346	0.000172631
CCNF	-1.452989931	0.003711123
POLD1	-1.449836401	0.000264532
NUP35	-1.449526365	0.000252951
UNG	-1.448241269	0.000318848
PGP	-1.44693175	0.00017329
GPATCH4	-1.446774571	0.000339454
LINC00116	-1.445561504	0.02664153
GPSM2	-1.445170262	0.000875012
SNRPB	-1.445079964	0.00041256
DDX21	-1.44439377	0.000172631
NR2C2AP	-1.44109336	0.000126802
ATP5G1	-1.43965765	0.000193345
FSCN1	-1.433921579	0.000109478
C9orf40	-1.433392909	0.001145417
SRPX2	-1.426694488	0.000226285
SNHG3	-1.42419581	0.000166508
PLEK2	-1.421534725	0.000293675
UCK2	-1.421330175	0.000179996
CEACAM6	-1.419863582	0.009762598
TONSL	-1.41773383	0.000689982
LIG1	-1.416454583	0.000706105
POC1A	-1.415740918	0.000657278
NOLC1	-1.412447463	0.001824593
TMPO-AS1	-1.410806729	0.000446204
BCL2L12	-1.406696668	0.000844037
LIF	-1.404486913	0.002536073
IPO4	-1.403519733	0.00067226
AKR1B10	-1.400966091	0.000170275
HBEGF	-1.399321668	0.000446204
NUP93	-1.398830953	0.0001041
RMI2	-1.391761087	0.000666969
NUDT1	-1.390670137	0.000289855
GLA	-1.38780229	0.00013998
C1QBP	-1.386599464	0.001250885
ATAD5	-1.386498848	0.002025826
SNRNP25	-1.377020301	0.000139014
OAS3	-1.37573054	0.013288432
PNPT1	-1.374829142	0.000120562
BARD1	-1.367418788	0.000339454
TPRG1	-1.362410165	0.000345322
DUSP4	-1.360399748	0.001214398
SPRY2	-1.359151984	0.000229555
IDH3A	-1.357302407	0.008431681
CSRP2	-1.353107274	0.001121747
ALDH1B1	-1.35286932	0.000132875
GPN3	-1.350744059	0.00637526
EPHB6	-1.349385795	0.000268706
RUVBL1	-1.348922657	0.00014339
CIT	-1.3488704	0.000275632
LIN9	-1.344218888	0.000193108
EBP	-1.343042674	0.000152647
HNRNPAB	-1.342566569	0.000169714
PUS1	-1.34224583	0.000193108
TRAP1	-1.342025212	0.000178714
CENPJ	-1.338626794	0.000178714
AUNIP	-1.338247233	0.000454995
CCDC18	-1.335756346	0.000347585
SLC1A4	-1.333595739	0.002017898
FAM207A	-1.332458577	0.00204227
COPRS	-1.33182187	0.000323049
PARP2	-1.324482679	0.000126802
SPOCD1	-1.324182265	0.001015276
C16orf59	-1.323612496	0.000126802
WHSC1	-1.323161966	0.000196817
NUP205	-1.317827896	0.00015951
FXN	-1.315234634	0.001356471
PADI1	-1.314697032	0.000234305
EGLN3	-1.309619221	0.000364167
POLR3K	-1.308000635	0.002104825
INPP4B	-1.30752506	0.000268706
FANCG	-1.305429179	0.000507623
SLC7A11	-1.301669	0.000157096
RIOK1	-1.299258421	0.000252951
SNORA61	-1.297025003	0.000922215
RANGAP1	-1.295115655	0.000554044
SNHG17	-1.295056965	0.000127385
METTL1	-1.2949659	0.000689256
DLEU1	-1.291924659	0.000852907
ACAT2	-1.291048373	0.002919945
DNPH1	-1.29078881	0.000127385
CCT5	-1.289735166	0.000256979
PFKP	-1.287250194	0.000334174
MFSD2A	-1.287191757	0.000171677
SNHG12	-1.285459854	0.000576737
CHORDC1	-1.285447823	0.000193345
HTRA1	-1.284974577	0.000510008
SNRPA	-1.284675829	0.000127385
HAUS6	-1.28412075	0.000148346
CMC2	-1.283893529	0.002132318
C4orf46	-1.28336626	0.002793705
MRPS12	-1.283231724	0.000357861
NUP155	-1.279878833	0.000125924
GEMIN6	-1.279681089	0.000380352
RUVBL2	-1.274567872	0.000186012
BEND3	-1.272045481	0.000339454
PLAT	-1.267593286	0.000173501
WNT11	-1.266871468	0.000879314
INCENP	-1.266029524	0.001231004
CSE1L	-1.26578431	0.00017329
CEACAM5	-1.263796583	0.000695263
CEP128	-1.263390854	0.000152647
MZT2A	-1.261585839	0.01233272
ZMYND19	-1.260455092	0.00014339
SSRP1	-1.259786458	0.000417772
DPYSL2	-1.25948604	0.000172631
NRM	-1.258310452	0.002660733
UTP20	-1.258061387	0.000126802
CCP110	-1.257342823	0.000160526
SNHG4	-1.257081747	0.00013998
PPRC1	-1.256078562	0.000280363
RRS1	-1.255231473	0.00118145
BRIX1	-1.254511698	0.00172542
BASP1	-1.254403448	0.013244449
PRMT5	-1.251923636	0.000294968
PRKDC	-1.250531273	0.00013998
CDK4	-1.248348647	0.000156697
TIMM10	-1.247644187	0.000555336
POLR1E	-1.246662872	0.000341583
EIF2B3	-1.242955665	0.000984243
HS3ST1	-1.24220675	0.000228949
CDC25A	-1.241946918	0.000131486
RFWD3	-1.239964058	0.000244999
DHODH	-1.239477367	0.000166379
PA2G4	-1.238224238	0.000229559
PDCD5	-1.237869688	0.000242163
AKR1B1	-1.236540128	0.00023663
SLC3A2	-1.234015337	0.000160526
RNF145	-1.233599124	0.000140273
MASTL	-1.228840048	0.003460232
ZNF365	-1.228333742	0.00064755
DHX9	-1.226000421	0.0029424
COPS3	-1.222684401	0.008339911
DPYSL3	-1.220397437	0.00021077
VLDLR	-1.220187832	0.010993538
HMGA1	-1.219655745	0.001708795
SDF2L1	-1.218518429	0.00017329
NUP85	-1.21810358	0.000214164
TGM5	-1.214604152	0.000179996
EPHA2	-1.213695006	0.000162642
FANCB	-1.213363988	0.001350324
EBNA1BP2	-1.211110248	0.000145206
NOP14	-1.210498747	0.00034572
RANBP1	-1.208830744	0.004493498
ATP2A1-AS1	-1.207779212	0.000514661
PAQR4	-1.207719248	0.001539473
ZNF239	-1.207446581	0.001624644
PMCH	-1.205886232	0.001383814
SASS6	-1.205469104	0.000252282
TIMELESS	-1.204195171	0.000252951
NUP88	-1.203268165	0.000193749
SLIRP	-1.203231238	0.000179115
MYO19	-1.202809896	0.000265593
GALNT12	-1.201676098	0.009433884
SUV39H2	-1.200604096	0.000177512
MSH6	-1.199902683	0.000214164
SGOL1	-1.198828986	0.000310122
SMIM4	-1.197652734	0.000172631
TUBGCP4	-1.195663369	0.000510169
GGCT	-1.193289216	0.000161118
PITX1	-1.192258032	0.001117566
LINC01424	-1.189662196	0.00034572
THBD	-1.188865358	0.001378082
MIR17HG	-1.18823482	0.002069526
PSMC3	-1.183651661	0.000169976
PXMP2	-1.182975444	0.000212516
PLAUR	-1.18246149	0.000252951
HNRNPC	-1.180667507	0.00032804
TCOF1	-1.17979797	0.000455123
GART	-1.179494354	0.000161063
CDC25B	-1.177748807	0.00400543
C14orf80	-1.177213728	0.000252951
NOC3L	-1.176734011	0.00017329
RAD51C	-1.175942146	0.000149217
CCDC150	-1.175675742	0.002607069
ZNF488	-1.175013889	0.000224948
MRPL12	-1.174886513	0.000184284
PADI4	-1.169875134	0.002359992
CEP72	-1.169650622	0.004739029
SOX7	-1.168696812	0.000391041
STIP1	-1.166570421	0.000711834
URB2	-1.165971518	0.000186012
ATAD3A	-1.165645223	0.000745792
WDR43	-1.164379617	0.000234305
SHMT1	-1.163307957	0.000686614
CDK2	-1.159483588	0.002765615
GEMIN4	-1.158516939	0.000169096
SPINK5	-1.157645603	0.000586943
GJC1	-1.156841912	0.000206192
WDR34	-1.156318212	0.000264532
EXOSC9	-1.155948411	0.000178714
TFAM	-1.155919543	0.000603291
DUS3L	-1.155387828	0.000200365
AHSA1	-1.155333296	0.000318848
GOLGA7B	-1.155181618	0.000345322
TOMM5	-1.15434071	0.000173501
PRRT3-AS1	-1.15400244	0.000576737
EXOSC5	-1.153869448	0.000463976
FDPS	-1.151645802	0.000172631
SIGMAR1	-1.151492811	0.000173501
SLC35F2	-1.151036928	0.002044512
SUV39H1	-1.148461337	0.000673483
RAN	-1.146641169	0.000160526
MRPL11	-1.145361189	0.000271219
IGFLR1	-1.143789561	0.000904645
TAF5	-1.141995987	0.003154717
LINC01503	-1.141245127	0.023793586
FANCA	-1.139230386	0.000501801
TBC1D31	-1.138972532	0.000622409
GLB1L2	-1.137617172	0.000504693
MCMBP	-1.137099753	0.000657194
PHLDA2	-1.136963289	0.000219293
TFDP1	-1.134984881	0.000280363
CCT2	-1.134124521	0.000482685
STOML2	-1.133411667	0.003621636
MRPS2	-1.131369583	0.003164271
SAAL1	-1.130833467	0.000333958
SHMT2	-1.130816406	0.000252951
METTL3	-1.129470167	0.000228105
NRGN	-1.129169576	0.001224066
CCDC58	-1.128904777	0.000610951
DIAPH1	-1.128781957	0.01068187
NPM1	-1.128197995	0.000173501
NUDC	-1.128108723	0.000172631
NPM3	-1.12484416	0.000178714
SNORD104	-1.124295798	0.000251631
PAK1IP1	-1.124055501	0.002451794
TMEM201	-1.123692648	0.000339454
NAT10	-1.122351771	0.000228949
SOX9	-1.120166522	0.000224948
TRMT1	-1.120130096	0.000394824
UPP1	-1.119989144	0.000302396
RDM1	-1.119355436	0.001102759
TNFAIP8L1	-1.119307259	0.005165648
RBM14	-1.118418898	0.000408334
CASP8AP2	-1.118329096	0.000500895
TMEM97	-1.117123341	0.000354336
RPP40	-1.116763347	0.000436877
NOP58	-1.116752689	0.00025039
MAD2L2	-1.116542882	0.004253191
SULF2	-1.116518782	0.000242163
CCDC34	-1.116205908	0.000224948
HSPA4L	-1.11615185	0.000658627
LIPG	-1.116099713	0.002309552
ABCE1	-1.114747583	0.000633587
MANF	-1.113780861	0.000399131
HSPA12A	-1.111995797	0.000835394
WDR3	-1.110807044	0.000250222
EIF5A	-1.109312417	0.00025039
COLGALT1	-1.108841613	0.000394824
EMG1	-1.107814209	0.000224948
MZT1	-1.107331813	0.000446204
AHCY	-1.106797323	0.000320187
CDCA4	-1.104807893	0.0017043
HAUS4	-1.103575693	0.000255579
GEMIN2	-1.100292251	0.000686178
RPF2	-1.0966223	0.000280125
TIMM50	-1.096304791	0.000256826
FLVCR1	-1.095747582	0.000218431
CSTF2	-1.094550668	0.000180472
PDCD2L	-1.094543909	0.002017898
UCHL5	-1.094432916	0.000611584
MSH2	-1.094375938	0.00017329
SLC7A1	-1.092438488	0.00017329
IMP4	-1.089928356	0.000337825
C12orf75	-1.083560144	0.000242163
KCTD15	-1.083258627	0.000432372
KLHL2	-1.083000186	0.000234032
MRPS17	-1.082394507	0.000194409
ACYP1	-1.081319213	0.000571323
ENOPH1	-1.080906294	0.001644019
RBBP8	-1.080345643	0.000680796
RRP15	-1.078570009	0.015522087
NTMT1	-1.07828311	0.00018189
PKMYT1	-1.077734998	0.00023369
SREBF1	-1.077189347	0.000714714
C6orf141	-1.076745048	0.016162001
IARS	-1.073936346	0.000192815
FGFR1OP	-1.073389058	0.0002117
PARP1	-1.073386246	0.002020662
SNRPD1	-1.073295762	0.000234305
GPT2	-1.072522555	0.000648502
POP1	-1.070809362	0.001055923
PYCRL	-1.070142286	0.000507168
PPM1G	-1.069013486	0.000266806
GPI	-1.066870777	0.001751527
SF3A3	-1.066046251	0.00035151
MRPL37	-1.065810302	0.001646141
FAM57A	-1.065733759	0.003145563
TIMM13	-1.064917353	0.000179996
SFN	-1.06379611	0.009683961
KBTBD8	-1.063473254	0.007113222
SLC25A10	-1.063072994	0.001856455
BLMH	-1.061986761	0.001015276
PBX3	-1.06169271	0.002900733
SCLT1	-1.061656216	0.000268314
TM4SF1	-1.061542577	0.014734164
OGFOD1	-1.059440417	0.002089345
DEK	-1.058835561	0.000648587
C20orf27	-1.058614576	0.000357861
C17orf96	-1.05856903	0.000836385
SLC19A1	-1.058310725	0.001478597
TFRC	-1.058134962	0.000619245
FGFR3	-1.05766863	0.000286502
CEP135	-1.057465214	0.004580074
PTDSS1	-1.056511023	0.008561203
PCED1B	-1.056230077	0.004170661
CHD1L	-1.05440602	0.00157821
CHST11	-1.054243647	0.000514661
RBL1	-1.054238169	0.000252951
CHCHD3	-1.054117606	0.000234305
NXT1	-1.052170884	0.000224948
FHOD3	-1.05213964	0.001585718
TIMM9	-1.051261674	0.000219537
PKM	-1.051043738	0.001055923
C18orf54	-1.049695363	0.000242163
PPP1R14C	-1.049148265	0.001736426
CHCHD4	-1.048969297	0.000383794
DARS2	-1.048413718	0.001129874
RBM28	-1.048288332	0.001892598
TRIM65	-1.047500652	0.006147282
SUPT16H	-1.046059789	0.000256979
USP1	-1.045326035	0.000183242
TRMT11	-1.044689772	0.000480518
MRPL24	-1.04414377	0.039986444
TSR1	-1.043729985	0.000942786
PHB	-1.041349315	0.00019578
NCLN	-1.040745031	0.000713941
ITGA3	-1.040592532	0.000288328
SNAPC1	-1.039481874	0.000688823
NOM1	-1.038532706	0.000400214
ATP1B3	-1.037708386	0.005332212
COQ3	-1.036787005	0.000225082
F12	-1.03510462	0.000278016
LDLR	-1.03476925	0.000531016
HMBS	-1.034288826	0.001121747
RPL22L1	-1.033834443	0.000268759
SERPINE1	-1.032855227	0.023760669
EP300-AS1	-1.030169008	0.000311437
DUSP7	-1.028321007	0.003082036
CA9	-1.027558581	0.013039594
TTC13	-1.026950727	0.000945419
PODXL	-1.02669226	0.002970265
PFDN2	-1.02561053	0.000193108
NOC2L	-1.025542801	0.000770127
CEP83	-1.024568464	0.002793705
ADAT2	-1.024261466	0.001320247
DUSP5	-1.023771963	0.000467106
GADD45GIP1	-1.023637544	0.001026958
AFAP1L2	-1.021659856	0.01441652
SNHG16	-1.020848563	0.000366543
HMGB1	-1.020605787	0.007436677
C10orf2	-1.020534219	0.000577981
PPIH	-1.02048372	0.00052981
IKBIP	-1.019884139	0.000476881
COA7	-1.018585854	0.000449841
NHP2	-1.017470486	0.00071057
NXN	-1.016890026	0.000214164
GPR19	-1.016083846	0.00071057
SLC25A15	-1.01352429	0.002149257
DNLZ	-1.013033326	0.000415386
NUP37	-1.012760316	0.000368744
CEP131	-1.012163599	0.000469625
PSMD11	-1.011941989	0.001379052
TYRO3	-1.010822842	0.000770127
PSMG3	-1.010656768	0.000391041
CTU2	-1.008360312	0.000255579
LSM4	-1.008174258	0.000480518
DUT	-1.007052202	0.001346321
LAD1	-1.006458898	0.000915559
STRIP2	-1.006278435	0.000259409
MOCOS	-1.004809431	0.00032267
ODC1	-1.003168628	0.003562581
GOT1	-1.002875733	0.000234305
E2F1	-1.002735706	0.000998178
DHX37	-1.002733859	0.000327563
EMC9	-1.00176886	0.001490343
SCFD2	-1.001037061	0.000265593
MRPL4	-1.000730006	0.000507623
MRPL18	-1.000332504	0.001099109
RAD18	-1.000190587	0.003357629
RPUSD4	-0.999961329	0.011610395
MIR205	-0.999562944	0.025564195
PNO1	-0.999325902	0.000477201
PSMD14	-0.999273938	0.001302824
GRPEL1	-0.998403998	0.000252951
CLN6	-0.998328195	0.000430353
PPAN	-0.997557207	0.001675184
FAM182B	-0.996885109	0.015599244
UCHL3	-0.996756123	0.006110264
PPIL1	-0.996519204	0.000260955
PAG1	-0.996314053	0.000617446
FANCM	-0.99616956	0.00059952
SLC1A3	-0.993367542	0.000255579
P2RX5	-0.993277055	0.002906368
GNL3	-0.992715843	0.000794053
CLSPN	-0.992626143	0.000456633
ME1	-0.992457242	0.000674573
MAK16	-0.992400948	0.000289855
MIF	-0.989394274	0.000722257
EEF1E1	-0.988939996	0.001505079
PRPF4	-0.988892637	0.000530613
TOPBP1	-0.988868331	0.000242163
DHCR7	-0.988361429	0.000264532
CCT4	-0.986911494	0.000286744
TPI1	-0.98676965	0.000735222
TRIM7	-0.986108673	0.000328912
CCT7	-0.984318963	0.000430353
TBRG4	-0.981255747	0.001087448
BMS1	-0.979971709	0.000630057
TAF4B	-0.978884256	0.000572065
BCS1L	-0.978314669	0.000347585
DNAJC2	-0.977767274	0.000379748
CENPO	-0.97729346	0.000337825
GAR1	-0.976060584	0.004310216
RPA3	-0.974615378	0.002806277
C17orf89	-0.973628831	0.000307039
LINC01537	-0.973427512	0.000544097
PHGDH	-0.972959554	0.00029842
CAD	-0.97292401	0.005410008
CKAP5	-0.969105359	0.001096287
NUDCD1	-0.968263062	0.000712996
MRPL39	-0.96819108	0.001472762
TRMT6	-0.968028901	0.000765149
YARS	-0.964639561	0.00067226
UQCC2	-0.96454517	0.000830353
GEMIN5	-0.963813135	0.000575417
MIR3682	-0.963614427	0.009006773
RRP9	-0.962191571	0.000949994
KRT23	-0.961578518	0.000268706
NUP210	-0.961337762	0.000635779
PKP4	-0.960066349	0.001703685
IRAK1	-0.958879933	0.000347632
EMP1	-0.958322141	0.000424854
DOHH	-0.957372209	0.002091378
DDX56	-0.957178459	0.000278016
HRAS	-0.956674036	0.002975474
C12orf45	-0.956281792	0.001038109
NUFIP1	-0.955908348	0.000630057
ZAK	-0.95589332	0.000411967
CORO1C	-0.954684753	0.005140853
NOL11	-0.954330102	0.000251631
PADI3	-0.953563274	0.000320187
IER3	-0.953538863	0.001433005
RGP1	-0.953345262	0.011700218
BMP7	-0.950715026	0.002358787
ENO1	-0.949992507	0.001484088
XDH	-0.949256302	0.000349343
RASSF10	-0.948035841	0.000861304
PPIF	-0.947449833	0.000367117
MANEAL	-0.946291718	0.014900904
HHEX	-0.946167169	0.000647264
CCT6A	-0.944688366	0.000286502
MTBP	-0.944235981	0.008618048
CHCHD10	-0.944050373	0.000297847
CCDC124	-0.944010804	0.000781771
MPC1	-0.943467765	0.003281641
C9orf142	-0.943305907	0.000681468
SURF2	-0.943053567	0.000538334
GLRX2	-0.942887013	0.000548774
MPHOSPH9	-0.942123765	0.000286502
SKP2	-0.94190796	0.000388754
NT5E	-0.941416907	0.000630057
SDCCAG3	-0.941368451	0.000542398
TIMM21	-0.940427007	0.000289387
L2HGDH	-0.939638411	0.00172542
CBX3	-0.939345719	0.012780692
AEN	-0.939236466	0.000341047
PASK	-0.938535287	0.001400136
CYB5B	-0.938485523	0.006007456
PITRM1	-0.937973831	0.009780631
LSM7	-0.937971415	0.000836793
NAA15	-0.937967651	0.00274806
ANAPC7	-0.936827556	0.00080347
IDI1	-0.935431112	0.00033714
VARS	-0.935165839	0.012907417
ACD	-0.935066345	0.001212412
RFT1	-0.934433868	0.000337825
MT1X	-0.932445793	0.001813811
MPHOSPH6	-0.93206916	0.000368744
SPIN4	-0.930228829	0.002253478
MIS18BP1	-0.929469784	0.001539693
CALML4	-0.929447317	0.000617446
GTPBP4	-0.928936076	0.000440854
DEGS1	-0.928783322	0.000320187
RRP12	-0.928516275	0.000367117
TUBGCP3	-0.928311815	0.001137781
CHSY1	-0.928214241	0.002149324
ILF3	-0.926458876	0.000601029
R3HDM1	-0.926441353	0.000562402
CCDC109B	-0.925701791	0.000622409
FAM102B	-0.924084214	0.002169784
NUDT15	-0.923333115	0.001121747
IGFBP6	-0.922317258	0.000415386
PTRH2	-0.921193538	0.000797496
NMT2	-0.921032387	0.009411484
PRMT1	-0.920959887	0.000560596
MRPL17	-0.919020127	0.000285816
PHF5A	-0.918252483	0.000595935
HNRNPH3	-0.915988242	0.000861304
NIP7	-0.915657439	0.000516246
CACYBP	-0.915218503	0.000498769
ICMT	-0.914213174	0.000530613
SPR	-0.913472366	0.007034351
LAS1L	-0.91336212	0.000341047
TUBB3	-0.913160562	0.001659998
SYTL4	-0.911880608	0.000316673
FAR2	-0.909328899	0.012399693
DIAPH3	-0.909219986	0.000661185
NCL	-0.908663964	0.000367117
APITD1	-0.908099332	0.025966354
HARS	-0.907663569	0.000505026
PGAM5	-0.906600718	0.000528907
FARSA	-0.905830198	0.000935433
ZNF593	-0.903741531	0.006294862
MSX1	-0.903139258	0.001117986
MYADM	-0.9030398	0.005926858
DAZAP1	-0.902883094	0.000854605
SLC25A32	-0.902311681	0.003246566
PRPF19	-0.901890847	0.000328912
CFAP20	-0.90184166	0.000640927
TMEM138	-0.90142363	0.00474328
PDK1	-0.900995707	0.000998405
SLBP	-0.900195434	0.000794053
NDRG4	-0.900030751	0.000380352
SEMA3B	-0.899838719	0.000592316
SFR1	-0.895012423	0.001751527
PDCD11	-0.894061219	0.00071057
PPP2R3B	-0.893686066	0.002337933
TSEN2	-0.892992573	0.000853627
KPNB1	-0.892935791	0.000958462
PYCR2	-0.892809166	0.001430847
FANCC	-0.892659978	0.001895507
AP3M2	-0.889812852	0.004572127
ZGRF1	-0.88972894	0.000364167
PRPS2	-0.888400638	0.000538572
MYB	-0.888327695	0.018482539
WDR5	-0.886756849	0.000576737
ELOVL6	-0.886464888	0.009492715
CKAP2	-0.885918548	0.00451148
ZNF232	-0.88558004	0.000368424
ELOVL5	-0.885060724	0.000815158
DDX55	-0.884326855	0.000674573
TCN1	-0.884106722	0.004529013
ANP32E	-0.883985023	0.004296058
SQLE	-0.882868343	0.000697668
IER5	-0.882100377	0.000544103
MICB	-0.882074736	0.002477812
NLE1	-0.881955574	0.000828408
NUP62	-0.88160241	0.000516246
DDB2	-0.879616441	0.014821016
TRIM28	-0.879561156	0.000564927
WDR54	-0.87847996	0.000492485
ATIC	-0.877899441	0.000564016
POLE3	-0.877428352	0.000875012
AGPAT5	-0.877143926	0.000915559
QTRT1	-0.876563143	0.000797496
FXYD5	-0.875484651	0.000417791
LDHC	-0.875413281	0.000681897
CRYBB2P1	-0.874411	0.031465145
TMEM158	-0.874055135	0.002771253
LBR	-0.873853791	0.01538097
C21orf58	-0.873148034	0.000828408
ROR1	-0.873009505	0.000500895
LAPTM5	-0.870726158	0.000721559
LSM3	-0.870084734	0.002406696
NMB	-0.868632171	0.000379263
DDX10	-0.868469668	0.000927862
MRPS5	-0.868452267	0.000844902
PRELID1	-0.868347864	0.001129136
SF3B3	-0.866785917	0.000538548
DESI1	-0.866041963	0.002136743
DSC3	-0.865654917	0.001990942
ODF2	-0.865653528	0.001278499
MRPL21	-0.865397984	0.000349343
SRSF1	-0.865349786	0.001778182
EXOSC3	-0.865330511	0.000386419
TOR3A	-0.864604154	0.000635581
UTP14A	-0.864500365	0.000371544
AKAP1	-0.863624379	0.000424693
SLC6A8	-0.862740658	0.000853627
SRPRB	-0.8625344	0.001428776
FBXO45	-0.862431124	0.000858977
LYSMD2	-0.862065757	0.002433155
S100A3	-0.861234771	0.000368489
NUDT5	-0.860615225	0.000345998
ZIC2	-0.86053197	0.000801622
WDR62	-0.859678106	0.003276769
MLKL	-0.858885652	0.00503553
HSPBP1	-0.858793313	0.000446204
WDR46	-0.858647053	0.000644483
FAM58A	-0.858073055	0.001842275
CPLX1	-0.857994389	0.002842392
RNF26	-0.855760263	0.00079084
POLR2F	-0.853980838	0.000516035
NOC4L	-0.852558865	0.000418713
FJX1	-0.852497531	0.032699595
EIF2B1	-0.852110743	0.000715279
RPL27A	-0.851489898	0.001162339
ZNF331	-0.851419557	0.004004645
UTP18	-0.851038248	0.002264213
TRPM2	-0.850974617	0.000685342
SNHG20	-0.850668752	0.0018331
RIBC2	-0.850579791	0.003460232
RTKN2	-0.849781228	0.001320247
THAP10	-0.84965011	0.001735535
POLD3	-0.848360741	0.000349343
ILF2	-0.848107186	0.000560596
NTHL1	-0.847020554	0.001022839
SPATA5	-0.846464388	0.001472775
DOK7	-0.846362449	0.006461887
TMPRSS4	-0.845452059	0.005657293
CEACAM1	-0.845189725	0.000455123
NMU	-0.844277454	0.026242691
DNAJA3	-0.844266202	0.001493557
SFXN4	-0.843855625	0.000358847
EMC3-AS1	-0.843831185	0.046914573
SLC12A8	-0.843460721	0.009416672
CPSF3	-0.843325292	0.000596134
NUP62CL	-0.842841037	0.006349637
CALML5	-0.842352726	0.03750638
DOLPP1	-0.840837643	0.002357985
RSRC1	-0.840618804	0.000864491
UTP6	-0.839781454	0.000368424
TCFL5	-0.839061347	0.000677854
ALKBH2	-0.838508217	0.000619245
POP5	-0.838313562	0.000833368
PSMD1	-0.838265775	0.001049014
CMTM7	-0.838160857	0.000560596
EXOSC4	-0.837523532	0.000633587
BAG3	-0.837015153	0.023015017
TCP1	-0.83638327	0.00397828
SLC26A6	-0.83600138	0.000422608
CCDC15	-0.834892762	0.002030953
SPATA33	-0.83466279	0.00283867
FAM20C	-0.83417086	0.001121747
PSMG1	-0.833509041	0.000994278
PPP5C	-0.833378238	0.000466913
CYP11A1	-0.833186644	0.001073766
PPP4R2	-0.833028583	0.007625444
AGPS	-0.832633381	0.004432886
HAUS3	-0.831349903	0.000677854
PRKAR2B	-0.8309677	0.000770127
SLC2A9	-0.830656658	0.000562827
IL20RA	-0.830579214	0.002678169
SLCO3A1	-0.829523412	0.000586943
SYNCRIP	-0.828014068	0.000839047
TAGLN2	-0.827219023	0.009167767
UQCC3	-0.826920265	0.000586624
NDUFS8	-0.826185603	0.0006413
MYBBP1A	-0.825505591	0.001662493
EIF3B	-0.825259538	0.000672299
NAF1	-0.825045374	0.016916613
MTRR	-0.824745685	0.000734698
BCCIP	-0.824376547	0.000562402
ACTN1	-0.82348556	0.000975269
FAM195A	-0.823370405	0.00065952
NABP2	-0.82332962	0.000562402
DPH2	-0.822073737	0.000607024
AKR1C1	-0.822014082	0.000568914
PRNP	-0.821302116	0.000500895
GSTCD	-0.81929395	0.001021119
MRPL16	-0.818524279	0.00128555
EPT1	-0.817797262	0.001760822
CRLF3	-0.817656976	0.00056022
ESYT1	-0.817654118	0.000507702
ECHS1	-0.817262879	0.012890496
CPSF4	-0.817256192	0.000670342
PAGR1	-0.815682037	0.021054948
CACHD1	-0.814939197	0.001030583
TUBA3C	-0.81479394	0.010856614
SH3PXD2A-AS1	-0.814415909	0.008908223
BTBD16	-0.814210031	0.001840645
OXCT1	-0.811793508	0.001010277
DDT	-0.811516466	0.001062322
SLC36A4	-0.81133473	0.021310156
RAD23A	-0.81107664	0.000870503
HES6	-0.81082043	0.001040785
TARBP1	-0.810446748	0.001753803
MICA	-0.810233541	0.001154547
KPNA2	-0.809144214	0.006972291
RPA1	-0.808913864	0.000472826
ATAD3B	-0.808398134	0.009819928
PINX1	-0.807041061	0.001420675
TOE1	-0.806014199	0.000552176
TRIM47	-0.805184843	0.004486315
OXNAD1	-0.804942264	0.00080766
DPM2	-0.804228542	0.021238087
MRPS26	-0.803441041	0.000935078
PRKAG2-AS1	-0.802170257	0.002905962
TERT	-0.801342278	0.005895503
PIGW	-0.800743094	0.001733987
NUPL1	-0.800680421	0.001137781
RAP1GDS1	-0.800481537	0.001244624
ZNF695	-0.799927065	0.033999324
WDYHV1	-0.799305191	0.015434017
TARS	-0.798798592	0.000538572
SLC27A4	-0.798545473	0.025012438
ZW10	-0.798441816	0.002451794
DIEXF	-0.798249303	0.00172131
ZNF280C	-0.797761628	0.001480994
IPO5	-0.796844686	0.001433005
CENPQ	-0.796019041	0.00068116
ADRM1	-0.795756463	0.000755867
SLC29A1	-0.795498409	0.002005962
ELAC2	-0.795289269	0.005945934
NAA10	-0.795263123	0.000568914
ABCG2	-0.794987011	0.000748111
PSMD3	-0.794137584	0.002520187
GNL2	-0.793927404	0.000928717
RGS20	-0.79345814	0.002538835
SERBP1	-0.793027095	0.002721743
OTUD3	-0.792860717	0.002454809
KIF9	-0.792013711	0.002005962
EPHX4	-0.791961677	0.012632327
PDXP	-0.79170814	0.001842275
USP13	-0.791608733	0.001538729
HAT1	-0.791569422	0.001070456
SHFM1	-0.791383156	0.001392105
MDC1	-0.789876409	0.006940181
MRPL52	-0.788964962	0.000502737
FUBP1	-0.788814234	0.002104872
CALHM2	-0.788637224	0.002712953
MARVELD1	-0.788354132	0.002799911
RPS6KA1	-0.788216878	0.001732272
POLR1B	-0.788078449	0.00046853
HNRNPM	-0.787623207	0.002437982
RHBDF2	-0.787523461	0.001880587
SMC3	-0.787106925	0.001191029
PI4K2B	-0.786934299	0.022587963
WDR36	-0.786592929	0.000645852
SLC25A5	-0.784084555	0.001440292
SRRT	-0.782820928	0.000789045
MTFMT	-0.782725816	0.003769987
THOC5	-0.782469192	0.003787071
LRRC45	-0.782360099	0.002830898
CYP2B6	-0.782302154	0.001309936
GLO1	-0.781911231	0.003270891
TRA2B	-0.781900725	0.000589987
UMPS	-0.781747042	0.000562402
PDDC1	-0.781522565	0.001505325
PACSIN3	-0.780484094	0.000507623
TTLL12	-0.780314745	0.002519172
TPRKB	-0.779913681	0.000770127
PALB2	-0.779687714	0.000552672
GPATCH11	-0.779628365	0.006638958
SSSCA1	-0.779615078	0.000935433
DHRS13	-0.779422792	0.001960497
FTSJ2	-0.779132669	0.000546005
CCND3	-0.779018235	0.001824796
CYP2S1	-0.778655805	0.006197793
TOMM22	-0.77826908	0.000718091
GOT2	-0.777822611	0.001276254
ARNT2	-0.776958238	0.006972291
TIMM44	-0.776404993	0.000589627
UBR7	-0.776277131	0.00251301
XPO4	-0.775938272	0.002216386
NPHP1	-0.775730277	0.009284103
MZT2B	-0.77566733	0.032699329
FOXRED1	-0.775440758	0.000475665
WDR90	-0.774788124	0.01012057
PRR7	-0.774712657	0.001505325
PSMA7	-0.774588803	0.00285108
HSD17B12	-0.774524038	0.000762236
SRSF2	-0.773913718	0.000640313
KRT20	-0.773135127	0.007601395
PSMD2	-0.772601113	0.000865927
ERO1L	-0.772466445	0.003948419
RNF157	-0.772101776	0.003158164
TMEM106C	-0.771988444	0.000765149
ZPR1	-0.77195592	0.005999131
ALDOA	-0.771773861	0.00065952
2002-03-01	-0.771398812	0.003323274
PVR	-0.771266511	0.002223775
GATB	-0.771148403	0.001515545
TRAF2	-0.770442388	0.000883201
LSM6	-0.769997751	0.001224541
C16orf54	-0.769319501	0.011357948
NUP43	-0.769241744	0.000891476
SMOX	-0.769080325	0.001259131
LOXL1-AS1	-0.768988489	0.000544794
XPO5	-0.767932459	0.001602721
IL1RAP	-0.767542192	0.001121747
CYP51A1	-0.76746801	0.000562827
MRPL42	-0.767416308	0.001119553
METTL12	-0.76735031	0.000746996
NDUFAF4	-0.767346163	0.000655961
SLC25A22	-0.766530866	0.000528631
BHLHE40	-0.766372179	0.000922215
BRICD5	-0.764328742	0.018571124
RIF1	-0.76354105	0.000847379
TTC26	-0.763445939	0.002735358
NONO	-0.763317919	0.001571023
SET	-0.762519658	0.000538864
UBE2G2	-0.762196477	0.00617188
ANXA5	-0.762139662	0.001708795
DCK	-0.762082355	0.001647697
TIMP4	-0.762032313	0.000863181
MRPS23	-0.760704174	0.001029933
MPZL2	-0.760652336	0.000718091
MMP1	-0.76040514	0.049874059
AKR1C2	-0.75978667	0.000904645
BDH1	-0.759418345	0.002320684
TTC27	-0.758940293	0.000753869
CDC42EP5	-0.75759274	0.009819928
ILKAP	-0.75755597	0.006188875
MRM1	-0.757344918	0.002897211
EIF2B2	-0.756581231	0.0005594
CALHM3	-0.756577512	0.002519172
PKP1	-0.75611039	0.001400136
FAM161A	-0.754999242	0.001724049
MRPL47	-0.754854869	0.000829322
CCT3	-0.754770112	0.000851918
SLC25A37	-0.753053191	0.001187405
EMC8	-0.752883363	0.000562974
CDK2AP1	-0.752671121	0.037090035
TIMM17A	-0.75214847	0.003188368
NIFK	-0.751982539	0.001524196
SPRED2	-0.751768429	0.000843783
ADGRB2	-0.751490286	0.025314143
POLR2E	-0.75145794	0.002548702
TMEM51	-0.751171977	0.02026529
EME1	-0.750822297	0.002015543
NHP2L1	-0.750784436	0.000641822
C1orf216	-0.750596556	0.00103361
MED24	-0.750568624	0.020139801
FUS	-0.749583583	0.000741838
CTBP2	-0.749424856	0.000922138
LTBP2	-0.748766107	0.000814674
ITGB5	-0.748724955	0.000640313
TRIAP1	-0.747387283	0.002017898
GJB6	-0.747033449	0.000917132
COL4A1	-0.746940842	0.00075657
FAM107B	-0.746716322	0.000625166
ITGAE	-0.746523458	0.005044383
ADSL	-0.746384545	0.000686178
ECSIT	-0.746267914	0.002445677
TRMT10C	-0.74624597	0.00211403
IVNS1ABP	-0.745890183	0.000605257
POP7	-0.745350253	0.001529898
NDUFAB1	-0.745317007	0.003566049
RASSF1	-0.745244114	0.008198493
BANF1	-0.745219556	0.003554949
NEDD1	-0.744887405	0.000671743
KPNA3	-0.74375181	0.000836385
C17orf99	-0.742970306	0.01553466
CBR1	-0.742607952	0.003207151
CDK2AP2	-0.741393049	0.002930423
RUSC1	-0.741117461	0.013364449
PMS1	-0.74065909	0.001191251
CHKA	-0.739653395	0.007760296
ABCG1	-0.739435992	0.00147179
NKRF	-0.738164093	0.000977981
PSMD12	-0.738151519	0.000808662
NSUN5	-0.738076283	0.000787194
XRCC3	-0.737738748	0.002188627
TRIM27	-0.737629694	0.000630092
NFIL3	-0.736876523	0.00149609
DIMT1	-0.73664553	0.007734774
CEP76	-0.736266107	0.000721559
NLN	-0.735940017	0.002397858
MRPL1	-0.735007805	0.029965866
SAFB	-0.734368002	0.001307562
B4GALNT4	-0.734301462	0.003161598
CLPP	-0.734215799	0.001633159
GNG4	-0.734202146	0.000820872
POLR1C	-0.733841046	0.000603291
MRPL9	-0.732732384	0.000885336
UTP15	-0.732514803	0.001119553
CECR5	-0.732470211	0.010028375
PCNT	-0.731755568	0.003822552
PTBP1	-0.730847397	0.001324149
B9D1	-0.730811819	0.001811646
FAS	-0.730626081	0.00130254
CDKN2D	-0.729616583	0.006008396
LRRC49	-0.728809006	0.007233759
FUT11	-0.728346584	0.007582816
C16orf13	-0.728332319	0.000917008
MAD1L1	-0.728188862	0.001191251
SAMD1	-0.727348098	0.001530277
GRWD1	-0.727031331	0.000931457
NFIB	-0.72590289	0.00103361
HSPA4	-0.725286452	0.002884212
RRP8	-0.724914088	0.01060435
SEH1L	-0.724205969	0.000968558
NPHP4	-0.723400925	0.000723309
IQGAP3	-0.723309745	0.002838323
DGKH	-0.72326667	0.027349652
HSPH1	-0.722847511	0.000916174
PIN1	-0.722351572	0.006306301
NOG	-0.721144268	0.001208385
ACACA	-0.721113158	0.030537824
ACTR3B	-0.72071593	0.000788316
CEBPZ	-0.720697276	0.001103729
CTNNBL1	-0.720506946	0.00377567
MRPL14	-0.72046331	0.001755527
PM20D2	-0.719565705	0.015385278
HPCAL1	-0.719025576	0.003000445
KHSRP	-0.719019275	0.004092999
NAP1L4	-0.718250591	0.000804994
GCLM	-0.718220526	0.001070448
SDHB	-0.717794832	0.002060688
SETD8	-0.71730317	0.005363299
TMEM109	-0.717249117	0.004092684
POLR2I	-0.717239363	0.000746636
MRPS34	-0.71715064	0.000768516
TEX10	-0.716375731	0.00431258
C3	-0.716133444	0.002005971
SP2-AS1	-0.715693618	0.004228974
GLMN	-0.71544907	0.002915226
GABPB1	-0.714832243	0.005709329
PCID2	-0.714500794	0.000745792
C11orf24	-0.714341935	0.001121747
TEFM	-0.714148237	0.001928446
GNA15	-0.713451568	0.006681045
GGH	-0.713372672	0.003479421
NEURL1B	-0.712809814	0.018478307
MRE11A	-0.711958906	0.001453587
CFAP45	-0.711689661	0.029435797
PRPF31	-0.711570197	0.003760706
ANKRD54	-0.710989384	0.004506687
SIRPA	-0.710972033	0.00201806
RPP25	-0.710956349	0.001629521
RBM15	-0.710516464	0.000773458
ERRFI1	-0.710263383	0.000681897
HSPA14	-0.709669988	0.001211639
SAP30	-0.709639157	0.00749047
HMGB3	-0.708016821	0.002108307
LTV1	-0.707953835	0.002835133
BUB3	-0.707859134	0.002703846
FOXF2	-0.707711831	0.001007045
GAS2L3	-0.707443337	0.007284321
WDR77	-0.707302198	0.023450492
DDX18	-0.707085674	0.001170938
PDE9A	-0.706532188	0.012254662
PSMA3	-0.70598952	0.021542993
PSMG4	-0.705530161	0.000730522
RRP7A	-0.705321478	0.001858647
HSP90AB1	-0.704746287	0.000925278
MED31	-0.704649789	0.003572609
GARS	-0.704420427	0.001037312
MGME1	-0.703830626	0.002406696
ACOT9	-0.703533716	0.01245452
EXOSC7	-0.701731234	0.001067205
STMN1	-0.701542725	0.001328538
ID1	-0.701503925	0.016508527
TMEM107	-0.70093786	0.001099109
SKA2	-0.700790457	0.004049869
CCDC77	-0.700721899	0.001112231
TBL3	-0.700144944	0.001509153
LRRC59	-0.698570057	0.001472669
SLC20A1	-0.696769718	0.019567217
RNASEH2C	-0.695449858	0.002735358
TRIM59	-0.695070719	0.001096266
PTGES	-0.694979866	0.000755867
MAPK9	-0.694884717	0.004580074
WRAP53	-0.69425598	0.000769124
UQCRC1	-0.694246126	0.002137549
CHCHD2	-0.693951332	0.001718166
MAP2K1	-0.693807196	0.001440533
ASPH	-0.693785208	0.008043354
MRPS25	-0.693685308	0.002225605
JADE1	-0.693321903	0.00310629
DANCR	-0.693061176	0.003671439
LSM5	-0.692962613	0.001367804
RHOBTB2	-0.692955959	0.001650595
KDM1A	-0.692823077	0.001070448
USP39	-0.691927308	0.00071057
DNAJC11	-0.691833635	0.000952037
MRPL35	-0.691805322	0.000886093
EXT1	-0.691749736	0.000919271
DLAT	-0.691402584	0.000930989
PLAC8	-0.691137677	0.001326841
BUD13	-0.690716021	0.001796116
C16orf74	-0.68982958	0.004036578
LCN2	-0.688917546	0.011828079
MGC27345	-0.68889292	0.000873658
MST1R	-0.688362992	0.00556689
TNS4	-0.687936638	0.005654154
PIR	-0.687706575	0.021735361
RNF126	-0.687524748	0.000814674
NSUN5P1	-0.687242312	0.00156599
SNORA68	-0.687206782	0.018532632
SRPK1	-0.686785768	0.001007667
TXNL4A	-0.68653339	0.001084106
NOB1	-0.686394832	0.001532217
SAE1	-0.686231605	0.008841749
CSPG5	-0.686061865	0.002454445
ATP5I	-0.685082056	0.002323439
ATP6V0E2-AS1	-0.684682319	0.041924723
AK1	-0.684623488	0.000825731
PAPD7	-0.684311039	0.002255813
SS18L2	-0.684308238	0.001622082
GTPBP3	-0.684073602	0.004568466
HNRNPH1	-0.683189369	0.002152485
SLC1A5	-0.682969278	0.002615871
IMPA2	-0.682444822	0.003353299
POLE4	-0.68228539	0.005987704
NDUFS6	-0.68200707	0.001481148
FLNA	-0.681931228	0.001630879
HAUS2	-0.681698207	0.002451794
METTL8	-0.680367682	0.0009388
B4GALT2	-0.680364775	0.001425911
URB1	-0.679894231	0.00549585
MAT2A	-0.679620598	0.001770705
ESF1	-0.678996935	0.006755543
RAD1	-0.676510908	0.001469043
RAB31	-0.675513893	0.001400136
FHOD1	-0.675203722	0.004984033
RABGGTB	-0.674596808	0.004180276
HCG8	-0.674492295	0.002638396
SNRPD2	-0.67391068	0.002240472
THAP4	-0.673499336	0.001329075
SEPHS1	-0.672741404	0.008610473
PSME3	-0.672529687	0.001137781
PRADC1	-0.671268434	0.001191251
DHTKD1	-0.671029267	0.004765036
SERPIND1	-0.670641359	0.015820148
MMP28	-0.670623783	0.002323457
CCDC59	-0.670555167	0.005448023
TXN	-0.670542978	0.003411634
FTSJ3	-0.670381456	0.001005318
PNPLA3	-0.669746759	0.00893749
POLR2L	-0.669691419	0.00221009
SLC52A2	-0.669010177	0.00130254
RNASEH1	-0.668659376	0.028323599
C8orf33	-0.668649574	0.007620082
EPHB4	-0.6682423	0.001276254
SLC25A33	-0.668060165	0.02591623
UFD1L	-0.667377629	0.007302786
SNHG19	-0.666897647	0.008024495
TCTEX1D2	-0.66634347	0.00365809
POLR2D	-0.666008589	0.002343154
UBL7-AS1	-0.66600053	0.002343154
C6orf99	-0.665304974	0.013973956
ARID5A	-0.665298388	0.00749047
MYO10	-0.665083096	0.001976924
PRKAG2	-0.665060149	0.036867048
CRY1	-0.664825173	0.002098476
PTPRS	-0.66424459	0.002101415
CCNH	-0.663785726	0.000882516
HMGCS1	-0.662694392	0.021069743
CYC1	-0.662298716	0.001675184
MAGOH	-0.661832806	0.002422481
CCDC88A	-0.661765033	0.002712953
DNAJC8	-0.661755413	0.002334781
UTP11L	-0.661658703	0.001444961
SERTAD4	-0.661636587	0.002098476
MRPS27	-0.661301521	0.003540507
AGO2	-0.660949338	0.003948419
ITGB1BP2	-0.659507509	0.003562581
EI24	-0.658317877	0.029998417
RPP30	-0.657980243	0.001350324
NME4	-0.657141253	0.001030595
ORAI1	-0.656993651	0.006066863
PSMB3	-0.655959573	0.002659273
SNHG6	-0.655863385	0.019648908
C9orf114	-0.655804649	0.001678519
ALG8	-0.655530435	0.001246024
CDC123	-0.654880711	0.001029219
TYMSOS	-0.654614159	0.016099478
ALDOC	-0.654375611	0.003870846
DHX33	-0.653924884	0.001276254
RTEL1	-0.653842723	0.008322801
REXO4	-0.653514965	0.022103935
TOMM70A	-0.653460672	0.024718307
NUDT21	-0.653441791	0.0029424
GJB3	-0.653361376	0.002731487
LEAP2	-0.653283398	0.003444643
C1orf233	-0.653100364	0.001719522
MRPL36	-0.653038685	0.00310923
TOP3A	-0.652881757	0.00231419
DRAP1	-0.652514422	0.002697511
IGFBP2	-0.65247486	0.001858647
STX2	-0.652098678	0.00925758
MRPL3	-0.651415323	0.001961756
MRGBP	-0.65112267	0.001030194
C14orf142	-0.651044884	0.006594378
SPRR1A	-0.650996022	0.001099351
ARL6IP1	-0.650599939	0.00797543
THOC6	-0.649968572	0.003197412
ACOT7	-0.649807481	0.014884953
KCTD12	-0.649011855	0.004681827
NCKIPSD	-0.648811483	0.010278548
CTDSPL	-0.648686078	0.012466281
USP37	-0.648680815	0.002870807
CDK5RAP2	-0.648291942	0.00097727
SLC25A39	-0.648146731	0.001579291
IGFBPL1	-0.648114358	0.02253508
GNPNAT1	-0.647417073	0.001583239
HDGF	-0.64721287	0.004471644
HADH	-0.646529341	0.001459932
NAE1	-0.64641488	0.019315109
MTERF3	-0.646358838	0.001465477
E2F3	-0.646299196	0.001171237
STAT4	-0.646218468	0.021437489
STAMBPL1	-0.645840923	0.003961732
B4GALT5	-0.645556629	0.042741593
HSPA9	-0.64530832	0.001211259
FKBP4	-0.644731946	0.002644704
HYOU1	-0.643891466	0.021590328
SMAD6	-0.643804266	0.001025756
DPCD	-0.643657042	0.001091321
AATF	-0.643532615	0.040581047
NIN	-0.642926683	0.001248615
VDAC3	-0.641700504	0.013384104
OXGR1	-0.641648673	0.043543239
NIF3L1	-0.641035746	0.001191029
HAUS1	-0.640891809	0.001918739
ASUN	-0.640283644	0.001167693
THRAP3	-0.640087148	0.002397858
GEN1	-0.63988754	0.008487276
ZNF93	-0.639714706	0.006625201
MKKS	-0.639610853	0.001070448
ING5	-0.639364008	0.004716962
UBE2M	-0.63936253	0.001250885
BOD1	-0.639071848	0.011203206
P4HA1	-0.638746845	0.003067412
TMEM160	-0.637979396	0.001121747
SF3B4	-0.637360087	0.027047343
ARHGEF4	-0.636846796	0.011211475
EFHD1	-0.636785117	0.039545111
HAX1	-0.636263466	0.006502392
RRP36	-0.636160107	0.002091378
RCC2	-0.635911392	0.002062362
TELO2	-0.635703292	0.003621086
RABEPK	-0.63547926	0.004900005
TNFSF9	-0.635265051	0.008115792
POLR2H	-0.635094284	0.001007045
PSPH	-0.634605491	0.002850309
FAM185A	-0.634518341	0.020717781
SMC6	-0.634490959	0.002296199
CCDC85B	-0.634046995	0.001977238
MPV17L2	-0.633839833	0.008124566
NEK6	-0.633300123	0.003914823
FCRLB	-0.632992242	0.00202261
TMEM126B	-0.632938776	0.030531174
RGS17	-0.632740718	0.014356726
MRPL15	-0.632489882	0.003465428
MRPL51	-0.632389159	0.001445979
KXD1	-0.632290745	0.002323439
FBXL6	-0.631741302	0.004926555
PUSL1	-0.631435958	0.001470336
CINP	-0.631433242	0.002483037
CEP295	-0.630968277	0.00916061
OGFRL1	-0.629772661	0.017163005
YDJC	-0.629381473	0.001769166
PMPCA	-0.629088662	0.001448264
LRRC8D	-0.628764855	0.0013091
PECAM1	-0.628644437	0.002317535
AK2	-0.62813558	0.001301289
TUFM	-0.627305257	0.004846322
SART3	-0.626723507	0.010691029
C7orf49	-0.626557474	0.001367804
MRPS30	-0.626516841	0.002017898
USP10	-0.626034395	0.004117255
LDHB	-0.62572639	0.001086933
MAP2K3	-0.62448314	0.003090498
MED27	-0.623544595	0.001741326
MRPL50	-0.623509761	0.003405256
TEX9	-0.623446532	0.004371778
HSPA8	-0.623393112	0.001628708
TMEM223	-0.622928499	0.002221476
NCAPH2	-0.621949952	0.001801278
TAF15	-0.621500272	0.001971641
COPS8	-0.621216501	0.020842648
COQ2	-0.621078458	0.002454289
EXO5	-0.620952279	0.004819092
DCPS	-0.62024056	0.001281871
SRXN1	-0.620041217	0.001635547
INTS10	-0.61981071	0.001372514
C16orf93	-0.6191807	0.022559701
MVD	-0.619028915	0.003510606
MED30	-0.618747936	0.024569287
ZNF511	-0.618512427	0.002447519
MXD3	-0.618145194	0.009819928
NSDHL	-0.617551162	0.002132318
TXLNG	-0.617468261	0.001512118
CFL1	-0.616803934	0.037177246
OSGEPL1	-0.616658173	0.001383267
ANP32B	-0.616191023	0.001137781
RELT	-0.6161259	0.001185483
ADAT1	-0.615950373	0.001423745
SCO2	-0.615774484	0.002166024
LYRM4	-0.615679542	0.003623062
SLC5A3	-0.615457087	0.002712953
SPRR3	-0.615208123	0.041874069
FASTKD2	-0.615193946	0.014104314
IDE	-0.615166945	0.001728515
CLTB	-0.614836754	0.001478597
CISD2	-0.614740099	0.001632342
NDUFA6	-0.614716404	0.001326574
UBASH3B	-0.614573096	0.003562581
SGTA	-0.614519996	0.001906358
OAT	-0.613830283	0.001379257
TRNT1	-0.613484072	0.001177246
UBL4A	-0.613297009	0.001433005
NARS2	-0.612964404	0.001633159
DEF8	-0.612205087	0.001805642
SHC1	-0.611777324	0.006066863
UBA2	-0.610716766	0.002017898
CRYBA2	-0.610255652	0.005947477
CYP2B7P	-0.610010709	0.005513904
GLRX3	-0.609440277	0.009119216
EXOSC10	-0.60875717	0.003016273
TMEM39B	-0.608562489	0.003555339
IPO9	-0.60817711	0.002309552
E2F2	-0.607372932	0.006981616
MNX1	-0.607242682	0.010589347
METTL13	-0.607116901	0.002062334
WT1	-0.607066438	0.007508125
DEPTOR	-0.606960859	0.023369872
HGH1	-0.606840422	0.001246821
FBXO22	-0.606741833	0.002397858
SMYD2	-0.606626234	0.002609489
KAT2A	-0.605011497	0.014234114
PES1	-0.604918839	0.004327224
COA1	-0.604888298	0.002970265
ZNF787	-0.601997749	0.017537573
FAM96B	-0.601105013	0.002088111
MBD3	-0.600820619	0.003982787
SLC27A5	-0.600676007	0.00425062
MLX	-0.600561228	0.001505079
CAPN8	-0.599817268	0.034944828
2011-09-01	-0.599686328	0.002487501
NDUFB9	-0.599549352	0.002053274
GCFC2	-0.599529691	0.007069528
CLCF1	-0.599296871	0.003829945
MDFI	-0.598238079	0.00794955
TMEM65	-0.597372177	0.02802363
SPHK1	-0.597032609	0.009438086
SCO1	-0.596392345	0.009372426
SEC14L2	-0.595873356	0.00927265
ANKRD37	-0.595624534	0.013129598
DDX24	-0.595466371	0.00231419
PIGL	-0.595345049	0.002349145
ROM1	-0.594733384	0.003030664
NPAS2	-0.594484594	0.003270891
HAUS5	-0.594032966	0.00947785
MRPL40	-0.593663755	0.001724049
DHX15	-0.593293916	0.003350584
RABL6	-0.592801189	0.00204227
VRK2	-0.592773705	0.001834311
FGD5	-0.592732321	0.015108704
FN3KRP	-0.592306929	0.001418727
ABCF2	-0.592064867	0.002166024
CDKN2C	-0.591766642	0.01605769
NOL8	-0.591457407	0.002220884
SLC2A6	-0.590867448	0.003007
MRPL34	-0.590751765	0.003319246
EFTUD2	-0.590733209	0.001524022
ELP6	-0.590083713	0.003469763
RBM10	-0.589918721	0.001796334
THOC1	-0.589759866	0.002025855
TCHP	-0.589591491	0.003197971
EIF3I	-0.589516346	0.003319504
PITPNB	-0.588973835	0.002323254
PTS	-0.588962984	0.001724049
MIF-AS1	-0.588936562	0.001450767
SNHG21	-0.588905326	0.003145222
LETM1	-0.588723789	0.003920289
FAM184A	-0.588202725	0.010736119
CD276	-0.588178182	0.047039149
RCL1	-0.588140548	0.002150682
HIRIP3	-0.587997862	0.011182362
LONRF3	-0.587800073	0.007788546
NIPAL4	-0.586768101	0.024615235
FASTKD1	-0.586525248	0.006216244
ATP5J2	-0.58612371	0.010933505
CPOX	-0.585265298	0.04074002
CARD10	-0.585192231	0.008981163
GSTO1	-0.58430879	0.009861839
ITGB1BP1	-0.584298346	0.007190798
TNPO2	-0.58375146	0.003276769
SOD2	-0.583692549	0.002487501
COCH	-0.583304923	0.007817149
WDR75	-0.583042822	0.005949415
EIF5	-0.583018451	0.003176928
SMG9	-0.5830125	0.005436556
HNRNPR	-0.582986552	0.001747829
LONP1	-0.58210371	0.004320524
INO80E	-0.581955477	0.003372893
CCNYL1	-0.581772898	0.003742901
FANCL	-0.581654279	0.001815479
HSPB11	-0.581549979	0.00183642
SDAD1	-0.581409368	0.004562481
TCERG1	-0.58093149	0.002563498
MB21D1	-0.580394527	0.011598794
PTGES3	-0.580017383	0.002166024
EML4	-0.580001606	0.001712864
VPS13A	0.580072315	0.001881533
P4HA2	0.580443675	0.003631091
RICTOR	0.580470132	0.002025855
LAMP1	0.580471132	0.002096778
FXYD3	0.580522343	0.002358787
NADK2	0.580719316	0.002038681
ZNF630	0.581068249	0.006376806
SLC44A1	0.581229346	0.008635233
SPTSSB	0.58133259	0.023124731
HEXA	0.581781724	0.0103421
ZNF304	0.582327423	0.002811919
VPS4B	0.582583036	0.001840803
STAM2	0.582654424	0.001998203
ZNF573	0.583154056	0.026373674
MATN2	0.584043562	0.025037967
EPC1	0.584577845	0.00156599
TP53TG1	0.585078486	0.001836163
DCTN4	0.585372321	0.003287016
C14orf93	0.585513696	0.002153459
OSER1-AS1	0.585694062	0.013763619
AK9	0.586326283	0.00285108
PVRL4	0.586343702	0.00377829
SEC31A	0.586796429	0.004247829
ZNF251	0.586861044	0.033435213
NCOA3	0.586865789	0.002274942
BPNT1	0.587220963	0.004471644
NDFIP2	0.587631517	0.003460232
C11orf71	0.587994108	0.00262823
CCDC159	0.588097695	0.0154806
TMEM120A	0.588637972	0.013055192
AGPAT3	0.588669795	0.00579208
TSC1	0.589105104	0.001575755
ZNF302	0.589975572	0.00377829
KLHL5	0.59013745	0.010008194
LIMCH1	0.590160611	0.001464477
PRSS27	0.590450193	0.002911965
NACC2	0.590451976	0.044496601
FAM102A	0.590672275	0.001747829
PEX12	0.591341901	0.002371197
ASAP3	0.592137547	0.002837734
SCAF8	0.592491569	0.004279811
CD24	0.592979332	0.011828079
TMCO3	0.593230202	0.008190504
DLC1	0.593725638	0.00178571
BHLHE41	0.594152347	0.002291729
TM9SF2	0.594177582	0.001896769
CIPC	0.594715204	0.003357629
ERBB4	0.594760779	0.005637651
HS2ST1	0.59514798	0.003175537
ARID4B	0.595740425	0.011328253
GSTM4	0.596225918	0.015867653
YPEL1	0.596388932	0.021970664
ASB8	0.597030368	0.002582522
WSB1	0.597118979	0.00749047
PLXNB2	0.59758462	0.013001287
YAP1	0.5986836	0.002017898
SCAMP1-AS1	0.598788677	0.005900815
HHLA3	0.599073275	0.028200726
CAPN3	0.599797287	0.036340025
FAM127A	0.599860982	0.001404171
DIAPH2	0.599921224	0.033284793
KIAA1033	0.600142607	0.018948758
CDK19	0.6003571	0.002774887
AVL9	0.600388836	0.020125642
SLU7	0.60054511	0.005119708
SEMA4C	0.600674977	0.005569795
CTSL	0.600837699	0.003353299
TTC8	0.601269094	0.003822869
ZNF12	0.601550836	0.006464614
IL6R	0.60156808	0.002074145
PLEKHF1	0.601807112	0.00387345
IFI16	0.603024101	0.002492918
YIPF4	0.603081699	0.029600057
SLC5A7	0.603095906	0.008561203
DHX58	0.603608743	0.009058403
EPB41L4A	0.603983986	0.035496309
IPW	0.60434789	0.003527135
MEX3C	0.604503531	0.004426559
PPAPDC1B	0.604516177	0.026775431
WDR26	0.604679212	0.001512118
PAN2	0.604809218	0.002230992
SENP8	0.606231562	0.001749517
ARL15	0.606521359	0.007192304
KDM4A	0.606534496	0.00200997
USP33	0.606693162	0.001646141
KIAA1147	0.606709304	0.010790238
MOSPD1	0.606760537	0.005909707
MCCC1	0.606884259	0.002397858
ZNF559	0.608459538	0.020092299
KANSL1	0.608550379	0.009609929
HMGN3	0.609149629	0.001533414
PSMA3-AS1	0.609398127	0.012477011
SPSB3	0.609772035	0.002392526
CERS6	0.609780934	0.004493498
BPTF	0.610027315	0.00177891
KIF21A	0.61015063	0.003859759
N4BP2	0.610416696	0.001446409
SQSTM1	0.61107095	0.001708795
IL18R1	0.611142027	0.03132768
CSAD	0.611272155	0.039304252
MBOAT1	0.611441493	0.001906358
SYTL1	0.611678387	0.003090498
GPC3	0.612652613	0.01124727
ZNF616	0.612975755	0.016257613
IL11RA	0.612998612	0.00179662
OSR1	0.613142744	0.034470912
SYTL3	0.613179229	0.008837582
ZNF138	0.613333475	0.019534158
EIF2AK4	0.613366021	0.001755527
C17orf97	0.613548034	0.013865063
TACSTD2	0.613654004	0.001211259
FOXO6	0.614571552	0.003160283
GABRB3	0.614929564	0.003822552
DAPK1	0.615584096	0.002970265
RAB24	0.616142248	0.002651661
WDR13	0.616543189	0.001856455
APPBP2	0.617484994	0.009742226
ZFP3	0.617726237	0.005636387
SNX14	0.617903798	0.001326574
KLF13	0.618253481	0.001555817
IFIT5	0.618567979	0.002631288
LINC01578	0.620017327	0.003014521
MMAA	0.62039112	0.007401583
C2orf43	0.621212328	0.004035111
RNASE6	0.621339131	0.013129598
SLC38A9	0.621923259	0.001751527
LMLN	0.621955636	0.00177671
PAPLN	0.622054004	0.001524043
CDNF	0.622079906	0.042729355
LRRC23	0.622146565	0.024434193
RASA2	0.623562553	0.002237692
ID4	0.624150987	0.034188715
GPD1L	0.624423919	0.001117566
ZNF680	0.624586394	0.003730973
CLN3	0.625020854	0.001627564
SAMD8	0.625297299	0.007249915
CAB39	0.625434669	0.015127543
GCHFR	0.625527797	0.005305807
PIK3C3	0.625767091	0.002098476
FCHSD2	0.626208084	0.00664686
LAMB3	0.626520267	0.002033773
ZBED9	0.62658088	0.017127198
CAB39L	0.627038715	0.008116277
KRIT1	0.627146437	0.003479421
GPR87	0.627811121	0.002586166
RWDD3	0.628974222	0.00157821
MAP9	0.630271646	0.001214896
FRMD4A	0.630534947	0.006084955
WDR20	0.631009097	0.001594658
SYTL2	0.631287808	0.010086315
PPARA	0.631310773	0.01198228
SLC11A2	0.631328448	0.003167017
GLTSCR2	0.631442611	0.002204141
ANKRD13A	0.631641965	0.002454289
NNT-AS1	0.632184831	0.023248459
ID2-AS1	0.632948797	0.009777545
HSPBAP1	0.63327066	0.018810203
RABGAP1	0.633296707	0.001291431
CHD3	0.634460016	0.009272364
LUZP2	0.634489159	0.009834438
VPS36	0.635149291	0.002376457
POLD4	0.635295469	0.006294862
FBXL3	0.636654228	0.002091378
SOS1	0.636695935	0.003123635
CLIP1	0.637407827	0.008668543
ETV2	0.638148598	0.00231728
NRIP1	0.638238054	0.00130254
PRSS22	0.638245201	0.003335368
EXPH5	0.638290716	0.001611979
ITSN1	0.638579743	0.0015555
RCOR3	0.638599779	0.003885013
ATP12A	0.639014624	0.022786428
C1QTNF3	0.639236329	0.004964907
ZNF268	0.639289472	0.015920916
CCNDBP1	0.639980641	0.001591107
ZNF396	0.640051398	0.007434506
ZNF862	0.640070249	0.016640711
DRAM2	0.640295776	0.003966693
COL5A2	0.640391647	0.006464614
SLC27A1	0.640603816	0.00304335
ZNF292	0.641591084	0.001439985
LDOC1	0.641715852	0.008219352
TIGD6	0.641831593	0.003769339
PDP1	0.64189151	0.003118363
ERBB2	0.642102921	0.007775343
HOXB3	0.642237444	0.003240872
GK5	0.64233641	0.001994405
DDR1	0.642421181	0.00128555
RASSF5	0.642956419	0.002160946
PRRC1	0.64322282	0.003811232
TNFAIP3	0.643255922	0.01012057
CMTM8	0.644770297	0.002883088
ACSF2	0.645027535	0.014830619
OS9	0.645465902	0.01007719
ZNF516	0.645636132	0.003688976
ELF1	0.646368394	0.001180385
MAN2B1	0.646608323	0.002910736
PLA2G2A	0.646667077	0.00668667
DKK1	0.646833637	0.001012917
ZNF362	0.647061196	0.003178125
CASP7	0.647327196	0.002060688
DENND2D	0.647542751	0.039976519
EAPP	0.647626688	0.002578701
MICAL1	0.647951871	0.000986564
PBX2	0.648399747	0.003483316
ABHD4	0.64844569	0.003197971
RDH10	0.64886363	0.007550901
B4GAT1	0.649076753	0.008110792
SBF2	0.649610245	0.001598735
DET1	0.650228225	0.004948951
WDR5B	0.650302504	0.011818877
SECISBP2	0.650412	0.046201832
ENOX1	0.650752378	0.015013152
ZNF14	0.651483406	0.016027702
RNF141	0.651680936	0.011216802
CYP4F12	0.651965792	0.01132376
FGGY	0.65201592	0.00733945
SEC23A	0.65208548	0.003220776
TLR5	0.652435349	0.042384889
CDK14	0.653218523	0.001228796
ADM	0.653293185	0.003905933
ZMYM6	0.653585247	0.006287946
TTC17	0.654698434	0.006569483
UBTD2	0.655065543	0.006877782
ATMIN	0.655067628	0.011598794
TMEM144	0.655143802	0.039849749
LEPROT	0.655748764	0.000965453
BBS1	0.656304428	0.024085886
AFTPH	0.656957808	0.000925962
LPIN2	0.657312627	0.005508427
SAMHD1	0.657313288	0.001524043
ARHGEF28	0.658702573	0.003755539
TRIM23	0.658706031	0.00146333
ZNF503-AS1	0.658726	0.007645572
KIAA1324L	0.658759731	0.002358787
FAT3	0.658801648	0.004471644
SELENBP1	0.658852571	0.031002414
SLC16A2	0.658925684	0.018015554
CHD9	0.659003508	0.001029219
EPS8L1	0.659087009	0.005740334
MAML2	0.659144075	0.001733987
LGALS3BP	0.659225616	0.003082036
RAP2B	0.659459713	0.010915494
LRP10	0.660113713	0.001025756
PIWIL4	0.660738956	0.001628708
FBXL5	0.661221861	0.009382855
ABI1	0.661386718	0.001493557
TMEM179B	0.66142	0.002581299
LRMP	0.661499871	0.002309552
ACSBG1	0.662462774	0.002799911
TSPAN6	0.662471198	0.002782379
ANKRD35	0.662500124	0.012577365
NDRG2	0.662992436	0.001405836
ZDHHC20	0.663030563	0.001228527
C2orf54	0.66314585	0.002875478
IDNK	0.663900388	0.003167735
PSEN1	0.664377857	0.001381716
FAM168A	0.664475025	0.003893262
NDUFA5	0.664573258	0.003362532
HDX	0.665146337	0.006883658
JAK1	0.66523726	0.000892606
C15orf57	0.665319673	0.008841749
ZNF137P	0.666452713	0.010008194
UFM1	0.666598409	0.013752687
VAMP8	0.667101951	0.002053948
PLEKHG6	0.667609743	0.005765041
EEF1A1	0.66766525	0.005046127
TMBIM4	0.667704695	0.001198396
COL18A1	0.6680422	0.007788447
FAM21A	0.668186254	0.003007346
ZNF571	0.668351872	0.042293011
TC2N	0.668502381	0.002965889
NEDD4L	0.668601154	0.003553844
CABLES1	0.668955054	0.045140742
IFT20	0.669097702	0.002091378
GOLGB1	0.669300404	0.005252056
PEX11B	0.669840464	0.001491795
STK3	0.67003008	0.002689866
RNF139	0.670094197	0.00110424
FBXO34	0.670386227	0.001765511
VEZF1	0.670654357	0.003280575
FAM210B	0.671142307	0.000823071
LTBP3	0.671677086	0.00451148
FRAS1	0.672287988	0.031286216
SLC23A2	0.673102472	0.008578781
ST3GAL1	0.673169175	0.018621074
CYB561D1	0.67383759	0.001096429
LMBRD2	0.674078563	0.009905748
A2ML1	0.674617476	0.002323439
PDIK1L	0.674943486	0.001619998
ARAP2	0.67512894	0.003000173
SC5D	0.676439399	0.000927151
RNF19A	0.676857528	0.001646141
RAB15	0.678444746	0.001121747
B3GNT9	0.678492486	0.008751177
RPIA	0.679749772	0.003760441
HOXC6	0.679876123	0.019922565
SH3GLB2	0.680326429	0.001858122
FPGT	0.68098582	0.003729051
PPT2	0.681569651	0.003276769
C3orf62	0.681696833	0.006840678
ZNF506	0.681881778	0.004962035
DUSP10	0.682284125	0.001121747
TSPYL5	0.682800647	0.001436187
PCTP	0.68301933	0.01012057
OSGIN2	0.683196655	0.001885302
IDH1	0.683283558	0.000854743
ATF6B	0.684260683	0.000814674
C19orf12	0.684426854	0.000804575
TBC1D4	0.68463967	0.002748245
TIA1	0.684787627	0.00815788
BST2	0.684790006	0.020779039
MBD6	0.685657983	0.001161322
TBC1D19	0.685995998	0.003634565
CHD6	0.686012878	0.000942786
ESRP2	0.686227616	0.002585311
SLC38A6	0.686705381	0.005763119
EHF	0.686717512	0.005044383
HGSNAT	0.68683527	0.00146333
EPSTI1	0.689737456	0.003562881
STX12	0.690134264	0.014950945
TMF1	0.690348984	0.007551875
CAV2	0.690442335	0.001689762
CPT2	0.690451383	0.000978959
MACROD2	0.690603005	0.003238073
RABAC1	0.690796376	0.001307562
TSPAN8	0.691092628	0.002083433
MOAP1	0.691459894	0.000875997
PRKAA1	0.691505193	0.003418719
TMEM30A	0.692237241	0.000875439
ZNF585A	0.692696851	0.001433005
DNAJB14	0.693844604	0.001472762
ERLEC1	0.694145452	0.007843801
DOCK3	0.696258106	0.008811867
ZNF655	0.69639757	0.001701963
GPRC5A	0.696571036	0.000922138
GADD45B	0.697473948	0.00097287
SMPD1	0.697528006	0.001724049
YIPF1	0.697642669	0.000917132
NUDT18	0.698128293	0.003030664
TANC2	0.698301635	0.00080347
DTX3L	0.698453652	0.001418962
TMEM41B	0.698581525	0.001051766
GATS	0.698648542	0.00134709
[truncated: 1,125 more rows]
