# Supplementary material for: An FGFR3/MYC positive feedback loop provides new opportunities for targeted therapies in bladder cancers
Source: EMBO Mol Med. 2018 Feb 20;10(4):e8163. doi: 10.15252/emmm.201708163 (PMC5887543; doi:10.15252/emmm.201708163)
Supplement: Supplementary file 3 — Dataset EV2 [file EMMM-10-e8163-s003.xlsx]

## Sheet: Legend
Dataset EV2
Detailed statistical tests
Tab1:	RT112 cell line	Results of Tukey's multiple comparisons tests from Figure 1i

## Sheet: Tab1
Tukey's multiple comparisons test
Test details	Mean 1	Mean 2	Mean Diff,	SE of diff,	n1	n2	q	DF	95,00% CI of diff,	Significant?	Summary	Adjusted P Value
RT112 - Ctr vs. FGFR3#3	101.7	24.32	77.39	3.825	3	3	28.61	18	63.99 to 90.8	Yes	****	<0.0001
RT112 - Ctr vs. FGFR3#4	101.7	36.94	64.78	3.825	3	3	23.95	18	51.37 to 78.18	Yes	****	<0.0001
RT112 - Ctr vs. MYC#1	101.7	48.24	53.48	3.825	3	3	19.77	18	40.07 to 66.88	Yes	****	<0.0001
RT112 - Ctr vs. MYC#2	101.7	53.54	48.17	3.825	3	3	17.81	18	34.77 to 61.58	Yes	****	<0.0001
RT112 - Ctr vs. MYC#1/FGFR3#3	101.7	18.59	83.13	3.825	3	3	30.73	18	69.72 to 96.53	Yes	****	<0.0001
RT112 - Ctr vs. MYC#1/FGFR3#4	101.7	31.72	69.99	3.825	3	3	25.88	18	56.59 to 83.4	Yes	****	<0.0001
RT112 - Ctr vs. MYC#2/FGFR3#3	101.7	15.63	86.08	3.825	3	3	31.83	18	72.68 to 99.48	Yes	****	<0.0001
RT112 - Ctr vs. MYC#2/FGFR3#4	101.7	29.05	72.66	3.825	3	3	26.86	18	59.26 to 86.06	Yes	****	<0.0001
RT112 - FGFR3#3 vs. FGFR3#4	24.32	36.94	-12.62	3.825	3	3	4.665	18	-26.02 to 0.7859	No	ns	0.0743
RT112 - FGFR3#3 vs. MYC#1	24.32	48.24	-23.92	3.825	3	3	8.842	18	-37.32 to -10.51	Yes	***	0.0002
RT112 - FGFR3#3 vs. MYC#2	24.32	53.54	-29.22	3.825	3	3	10.8	18	-42.62 to -15.82	Yes	****	<0.0001
RT112 - FGFR3#3 vs. MYC#1/FGFR3#3	24.32	18.59	5.733	3.825	3	3	2.12	18	-7.669 to 19.14	No	ns	0.8422
RT112 - FGFR3#3 vs. MYC#1/FGFR3#4	24.32	31.72	-7.4	3.825	3	3	2.736	18	-20.8 to 6.003	No	ns	0.6012
RT112 - FGFR3#3 vs. MYC#2/FGFR3#3	24.32	15.63	8.687	3.825	3	3	3.212	18	-4.716 to 22.09	No	ns	0.406
RT112 - FGFR3#3 vs. MYC#2/FGFR3#4	24.32	29.05	-4.733	3.825	3	3	1.75	18	-18.14 to 8.669	No	ns	0.9369
RT112 - FGFR3#4 vs. MYC#1	36.94	48.24	-11.3	3.825	3	3	4.178	18	-24.7 to 2.103	No	ns	0.1396
RT112 - FGFR3#4 vs. MYC#2	36.94	53.54	-16.6	3.825	3	3	6.139	18	-30.01 to -3.201	Yes	**	0.0092
RT112 - FGFR3#4 vs. MYC#1/FGFR3#3	36.94	18.59	18.35	3.825	3	3	6.784	18	4.947 to 31.75	Yes	**	0.0036
RT112 - FGFR3#4 vs. MYC#1/FGFR3#4	36.94	31.72	5.217	3.825	3	3	1.929	18	-8.186 to 18.62	No	ns	0.8973
RT112 - FGFR3#4 vs. MYC#2/FGFR3#3	36.94	15.63	21.3	3.825	3	3	7.876	18	7.901 to 34.71	Yes	***	0.0007
RT112 - FGFR3#4 vs. MYC#2/FGFR3#4	36.94	29.05	7.883	3.825	3	3	2.915	18	-5.519 to 21.29	No	ns	0.5253
RT112 - MYC#1 vs. MYC#2	48.24	53.54	-5.303	3.825	3	3	1.961	18	-18.71 to 8.099	No	ns	0.889
RT112 - MYC#1 vs. MYC#1/FGFR3#3	48.24	18.59	29.65	3.825	3	3	10.96	18	16.25 to 43.05	Yes	****	<0.0001
RT112 - MYC#1 vs. MYC#1/FGFR3#4	48.24	31.72	16.52	3.825	3	3	6.107	18	3.114 to 29.92	Yes	**	0.0096
RT112 - MYC#1 vs. MYC#2/FGFR3#3	48.24	15.63	32.6	3.825	3	3	12.05	18	19.2 to 46.01	Yes	****	<0.0001
RT112 - MYC#1 vs. MYC#2/FGFR3#4	48.24	29.05	19.18	3.825	3	3	7.092	18	5.781 to 32.59	Yes	**	0.0023
RT112 - MYC#2 vs. MYC#1/FGFR3#3	53.54	18.59	34.95	3.825	3	3	12.92	18	21.55 to 48.36	Yes	****	<0.0001
RT112 - MYC#2 vs. MYC#1/FGFR3#4	53.54	31.72	21.82	3.825	3	3	8.067	18	8.417 to 35.22	Yes	***	0.0006
RT112 - MYC#2 vs. MYC#2/FGFR3#3	53.54	15.63	37.91	3.825	3	3	14.01	18	24.5 to 51.31	Yes	****	<0.0001
RT112 - MYC#2 vs. MYC#2/FGFR3#4	53.54	29.05	24.49	3.825	3	3	9.053	18	11.08 to 37.89	Yes	***	0.0001
RT112 - MYC#1/FGFR3#3 vs. MYC#1/FGFR3#4	18.59	31.72	-13.13	3.825	3	3	4.856	18	-26.54 to 0.2693	No	ns	0.0573
RT112 - MYC#1/FGFR3#3 vs. MYC#2/FGFR3#3	18.59	15.63	2.953	3.825	3	3	1.092	18	-10.45 to 16.36	No	ns	0.9964
RT112 - MYC#1/FGFR3#3 vs. MYC#2/FGFR3#4	18.59	29.05	-10.47	3.825	3	3	3.87	18	-23.87 to 2.936	No	ns	0.2025
RT112 - MYC#1/FGFR3#4 vs. MYC#2/FGFR3#3	31.72	15.63	16.09	3.825	3	3	5.948	18	2.684 to 29.49	Yes	*	0.0121
RT112 - MYC#1/FGFR3#4 vs. MYC#2/FGFR3#4	31.72	29.05	2.667	3.825	3	3	0.9859	18	-10.74 to 16.07	No	ns	0.9982
RT112 - MYC#2/FGFR3#3 vs. MYC#2/FGFR3#4	15.63	29.05	-13.42	3.825	3	3	4.962	18	-26.82 to -0.01741	Yes	*	0.0496
Tukey's multiple comparisons test
Test details	Mean 1	Mean 2	Mean Diff,	SE of diff,	n1	n2	q	DF	95% CI of diff.	Significant?	Summary	Adjusted P Value
MGH-U3 - Ctr vs. FGFR3 #1	100.3	52.57	47.77	3.64	3	3	18.56	8	36.11 to 59.42	Yes	****	< 0.0001
MGH-U3 - Ctr vs. MYC #1	100.3	51.71	48.62	3.64	3	3	18.89	8	36.97 to 60.28	Yes	****	< 0.0001
MGH-U3 - Ctr vs. FGFR3#1/MYC #1	100.3	52.45	47.88	3.64	3	3	18.61	8	36.23 to 59.54	Yes	****	< 0.0001
MGH-U3 - FGFR3 #1 vs. MYC #1	52.57	51.71	0.8539	3.64	3	3	0.3318	8	-10.80 to 12.51	No	ns	0.9951
MGH-U3 - FGFR3 #1 vs. FGFR3#1/MYC #1	52.57	52.45	0.1167	3.64	3	3	0.04535	8	-11.54 to 11.77	No	ns	> 0.9999
MGH-U3 - MYC #1 vs. FGFR3#1/MYC #1	51.71	52.45	-0.7372	3.64	3	3	0.2864	8	-12.39 to 10.92	No	ns	0.9968
