# Supplementary material for: An FGFR3/MYC positive feedback loop provides new opportunities for targeted therapies in bladder cancers
Source: EMBO Mol Med. 2018 Feb 20;10(4):e8163. doi: 10.15252/emmm.201708163 (PMC5887543; doi:10.15252/emmm.201708163)
Supplement: Supplementary file 4 — Source Data for Appendix [file EMMM-10-e8163-s007.zip]

Archive with 6 entries (4 files):
- Source_Data_Appendix_figures/
- Source_Data_Appendix_figures/Source_Data_Appendix_Figure_S3.pdf
- Source_Data_Appendix_figures/Source_Data_Appendix_Figure_S7.pdf
- Source_Data_Appendix_figures/__MACOSX/
- Source_Data_Appendix_figures/__MACOSX/._Source_Data_Appendix_Figure_S3.pdf
- Source_Data_Appendix_figures/__MACOSX/._Source_Data_Appendix_Figure_S7.pdf
